# Supplementary material for: N-(3,5-Dichloro­phen­yl)maleamic acid
Source: Acta Crystallogr Sect E Struct Rep Online. 2009 Dec 4;66(Pt 1):o51. doi: 10.1107/S1600536809051484 (PMC2980102; doi:10.1107/S1600536809051484)
Supplement: Supplementary file 1 [file e-66-00o51-sup1.cif]

##############################################################################
###                                                                        ###
###        Electronic paper (Acta Crystallographica Section E)             ###
###                                                                        ###
##############################################################################
#                                                                            #
# This CIF contains the data in a paper accepted for publication in Acta     #
# Crystallographica Section E. It conforms to the requirements of Notes      #
# for Authors for Section E, and has been peer reviewed under the auspices   #
# of the IUCr Commission on Journals.                                        #
#                                                                            #
# Full details of the Crystallographic Information File format               #
# are given in the paper "The Crystallographic Information File (CIF):       #
# a New Standard Archive File for Crystallography" by S. R. Hall, F. H.      #
# Allen and I. D. Brown [Acta Cryst. (1991), A47, 655-685].                  #
#                                                                            #
# The current version of the core CIF dictionary is obtainable from          #
# ftp://ftp.iucr.org/pub/cif_core.dic. The current version number is 2.4.    #
#                                                                            #
# Software is freely available for graphical display of the structure(s) in  #
# this CIF.  For information consult the CIF home page http://www.iucr.org/  #
# cif/home.html                                                              #
#                                                                            #
# This file may be used for bona fide research purposes within the           #
# scientific community so long as proper attribution is given to the journal # 
# article from which it was obtained.                                        #
#                                                                            #
##############################################################################
                                             
data_I
_audit_creation_method     'WinGX routine CIF_UPDATE'
_chemical_name_systematic
;
<i>N</i>-(3,5-Dichlorophenyl)maleamic acid
;
_chemical_formula_moiety     'C10 H7 Cl2 N O3'
_chemical_formula_sum     'C10 H7 Cl2 N O3'
_chemical_formula_iupac     'C10 H7 Cl2 N O3'
_chemical_formula_weight     260.07
_symmetry_cell_setting     triclinic
_symmetry_space_group_name_H-M     'P -1'
_symmetry_space_group_name_Hall     '-P 1'
loop_
    _symmetry_equiv_pos_as_xyz
    'x, y, z'
    '-x, -y, -z'
_cell_length_a     8.13786(12)
_cell_length_b     16.5293(3)
_cell_length_c     17.4170(3)
_cell_angle_alpha     103.4502(17)
_cell_angle_beta     100.6466(15)
_cell_angle_gamma     99.5964(15)
_cell_volume     2184.79(7)
_cell_formula_units_Z     8
_cell_measurement_reflns_used     29193
_cell_measurement_theta_min     2.018
_cell_measurement_theta_max     29.5039
_cell_measurement_temperature     295(2)
_exptl_crystal_description     block
_exptl_crystal_colour     colourless
_exptl_crystal_size_max     0.59
_exptl_crystal_size_mid     0.51
_exptl_crystal_size_min     0.22
_exptl_crystal_density_diffrn     1.581
_exptl_crystal_density_method     'not measured'
_exptl_crystal_F_000     1056
_exptl_absorpt_coefficient_mu     0.583
_exptl_absorpt_correction_type     analytical
_exptl_absorpt_process_details     '(CrysAlisPro, Oxford Diffraction, 2009)'
_exptl_absorpt_correction_T_min     0.728
_exptl_absorpt_correction_T_max     0.887
_exptl_special_details
;
;
_diffrn_ambient_temperature     295(2)
_diffrn_radiation_type     MoK\a
_diffrn_radiation_wavelength     0.71073
_diffrn_radiation_monochromator     graphite
_diffrn_measurement_device_type     'Oxford Diffraction Xcalibur Ruby Gemini'
_diffrn_measurement_method     '\w scans'
_diffrn_detector_area_resol_mean     10.434
_diffrn_reflns_number     46919
_diffrn_reflns_av_R_equivalents     0.0173
_diffrn_reflns_theta_min     2.02
_diffrn_reflns_theta_max     25.6
_diffrn_reflns_theta_full     25.60
_diffrn_measured_fraction_theta_max     0.999
_diffrn_measured_fraction_theta_full     0.999
_diffrn_reflns_limit_h_min     -9
_diffrn_reflns_limit_h_max     9
_diffrn_reflns_limit_k_min     -20
_diffrn_reflns_limit_k_max     20
_diffrn_reflns_limit_l_min     -21
_diffrn_reflns_limit_l_max     21
_diffrn_standards_number     0
_diffrn_standards_interval_count     .
_diffrn_standards_interval_time     .
_diffrn_standards_decay_%     ?
_refine_special_details
;
Refinement of <i>F</i>^2^ against ALL reflections. The weighted <i>R</i>-factor
<i>wR</i> and goodness of fit <i>S</i> are based on <i>F</i>^2^, conventional
<i>R</i>-factors <i>R</i> are based on <i>F</i>, with <i>F</i> set to zero for
negative <i>F</i>^2^. The threshold expression of <i>F</i>^2^ >
\s(<i>F</i>^2^) is used only for calculating <i>R</i>-factors(gt) <i>etc</i>.
and is not relevant to the choice of reflections for refinement.
<i>R</i>-factors based on <i>F</i>^2^ are statistically about twice as large
as those based on <i>F</i>, and <i>R</i>- factors based on ALL data will be
even larger.
;
_reflns_number_total     8204
_reflns_number_gt     6694
_reflns_threshold_expression     I>2\s(I)
_refine_ls_structure_factor_coef     Fsqd
_refine_ls_matrix_type     full
_refine_ls_R_factor_all     0.0406
_refine_ls_R_factor_gt     0.0317
_refine_ls_wR_factor_gt     0.0846
_refine_ls_wR_factor_ref     0.0879
_refine_ls_goodness_of_fit_ref     1.091
_refine_ls_restrained_S_all     1.091
_refine_ls_number_reflns     8204
_refine_ls_number_parameters     581
_refine_ls_number_restraints     0
_refine_ls_hydrogen_treatment     constr
_refine_ls_weighting_scheme     calc
_refine_ls_weighting_details
         'calc w=1/[\s^2^(Fo^2^)+(0.0445P)^2^+0.4698P] where P=(Fo^2^+2Fc^2^)/3'
_atom_sites_solution_hydrogens     geom
_atom_sites_solution_primary     direct
_atom_sites_solution_secondary     difmap
_refine_ls_shift/su_max     0.001
_refine_ls_shift/su_mean     0.000
_refine_diff_density_max     0.446
_refine_diff_density_min     -0.380
_refine_ls_extinction_method     none
_refine_ls_extinction_coef     ?
loop_
    _atom_type_symbol
    _atom_type_description
    _atom_type_scat_dispersion_real
    _atom_type_scat_dispersion_imag
    _atom_type_scat_source
    C C 0.0033 0.0016 'International Tables Vol C Tables 4.2.6.8 and 6.1.1.4'
    H H 0 0 'International Tables Vol C Tables 4.2.6.8 and 6.1.1.4'
    N N 0.0061 0.0033 'International Tables Vol C Tables 4.2.6.8 and 6.1.1.4'
    O O 0.0106 0.006 'International Tables Vol C Tables 4.2.6.8 and 6.1.1.4'
    Cl Cl 0.1484 0.1585 'International Tables Vol C Tables 4.2.6.8 and 6.1.1.4'
_computing_data_collection
;
CrysAlisPro (Oxford Diffraction, 2009)
;
_computing_cell_refinement
;
CrysAlisPro (Oxford Diffraction, 2009)
;
_computing_data_reduction
;
CrysAlisPro (Oxford Diffraction, 2009)
;
_computing_structure_solution     'SHELXS97 (Sheldrick, 2008)'
_computing_structure_refinement     'SHELXL97 (Sheldrick, 2008)'
_computing_molecular_graphics
;
ORTEP-3 (Farrugia, 1997) and DIAMOND (Brandenburg, 2002)
;
_computing_publication_material
;
SHELXL97 (Sheldrick, 2008), PLATON (Spek, 2009) and WinGX
(Farrugia, 1999)
;
loop_
    _atom_site_type_symbol
    _atom_site_label
    _atom_site_fract_x
    _atom_site_fract_y
    _atom_site_fract_z
    _atom_site_U_iso_or_equiv
    _atom_site_adp_type
    _atom_site_calc_flag
    _atom_site_refinement_flags
    _atom_site_occupancy
    _atom_site_disorder_assembly
    _atom_site_disorder_group
    Cl Cl11 -0.12991(7) -0.13131(3) -0.04861(4) 0.07207(17) Uani d . 1 . .
    Cl Cl12 0.08943(6) -0.35296(3) -0.26076(3) 0.05786(14) Uani d . 1 . .
    O O11 0.38762(19) 0.06550(8) -0.04674(10) 0.0728(5) Uani d . 1 . .
    O O12 0.51265(18) 0.21919(9) 0.01320(10) 0.0688(4) Uani d . 1 . .
    H H12A 0.4669 0.1684 -0.0054 0.103 Uiso calc R 1 . .
    O O13 0.72670(19) 0.30909(8) 0.00178(9) 0.0716(4) Uani d . 1 . .
    N N11 0.42407(17) -0.04601(8) -0.14019(8) 0.0403(3) Uani d . 1 . .
    H H11 0.4904 -0.0625 -0.1709 0.048 Uiso calc R 1 . .
    C C11 0.4692(2) 0.03579(11) -0.09563(10) 0.0439(4) Uani d . 1 . .
    C C12 0.6215(2) 0.08687(11) -0.10927(11) 0.0473(4) Uani d . 1 . .
    H H12 0.6767 0.0576 -0.1453 0.057 Uiso calc R 1 . .
    C C13 0.6907(2) 0.16943(11) -0.07690(11) 0.0499(4) Uani d . 1 . .
    H H13 0.7879 0.1886 -0.0941 0.060 Uiso calc R 1 . .
    C C14 0.6420(2) 0.23697(11) -0.01833(11) 0.0465(4) Uani d . 1 . .
    C C15 0.2796(2) -0.10786(10) -0.14214(9) 0.0369(3) Uani d . 1 . .
    C C16 0.1585(2) -0.08976(11) -0.09764(11) 0.0448(4) Uani d . 1 . .
    H H16 0.1701 -0.0354 -0.0641 0.054 Uiso calc R 1 . .
    C C17 0.0209(2) -0.15445(11) -0.10443(11) 0.0449(4) Uani d . 1 . .
    C C18 -0.0017(2) -0.23577(11) -0.15278(10) 0.0424(4) Uani d . 1 . .
    H H18 -0.0949 -0.2785 -0.1558 0.051 Uiso calc R 1 . .
    C C19 0.1201(2) -0.25142(10) -0.19677(10) 0.0391(4) Uani d . 1 . .
    C C20 0.2594(2) -0.18954(10) -0.19278(10) 0.0382(4) Uani d . 1 . .
    H H20 0.3390 -0.2019 -0.2233 0.046 Uiso calc R 1 . .
    Cl Cl21 0.84361(9) 0.77742(3) 0.13652(4) 0.07855(19) Uani d . 1 . .
    Cl Cl22 0.89486(6) 0.54211(3) -0.12381(3) 0.05692(13) Uani d . 1 . .
    O O21 0.54916(18) 0.52453(8) 0.20423(8) 0.0567(3) Uani d . 1 . .
    O O22 0.4351(2) 0.49126(8) 0.31739(8) 0.0650(4) Uani d . 1 . .
    H H22A 0.4712 0.5037 0.2797 0.097 Uiso calc R 1 . .
    O O23 0.36320(18) 0.37768(9) 0.35801(8) 0.0615(4) Uani d . 1 . .
    N N21 0.63526(17) 0.45503(8) 0.09578(8) 0.0396(3) Uani d . 1 . .
    H H21 0.6386 0.4052 0.0680 0.048 Uiso calc R 1 . .
    C C21 0.5655(2) 0.45722(10) 0.16001(10) 0.0391(4) Uani d . 1 . .
    C C22 0.5086(2) 0.37266(11) 0.17328(10) 0.0420(4) Uani d . 1 . .
    H H22 0.5174 0.3261 0.1336 0.050 Uiso calc R 1 . .
    C C23 0.4463(2) 0.35426(11) 0.23449(10) 0.0428(4) Uani d . 1 . .
    H H23 0.4192 0.2963 0.2306 0.051 Uiso calc R 1 . .
    C C24 0.4128(2) 0.40956(12) 0.30745(10) 0.0446(4) Uani d . 1 . .
    C C25 0.7041(2) 0.52430(10) 0.06799(10) 0.0381(4) Uani d . 1 . .
    C C26 0.7260(2) 0.60907(11) 0.11038(10) 0.0436(4) Uani d . 1 . .
    H H26 0.6886 0.6236 0.1581 0.052 Uiso calc R 1 . .
    C C27 0.8047(2) 0.67118(11) 0.07996(11) 0.0488(4) Uani d . 1 . .
    C C28 0.8582(2) 0.65292(12) 0.00858(11) 0.0491(4) Uani d . 1 . .
    H H28 0.9105 0.6959 -0.0108 0.059 Uiso calc R 1 . .
    C C29 0.8309(2) 0.56830(12) -0.03288(10) 0.0428(4) Uani d . 1 . .
    C C30 0.7562(2) 0.50368(11) -0.00454(10) 0.0407(4) Uani d . 1 . .
    H H30 0.7407 0.4470 -0.0335 0.049 Uiso calc R 1 . .
    Cl Cl31 0.55958(9) 1.27986(3) 0.76423(5) 0.0959(2) Uani d . 1 . .
    Cl Cl32 0.82403(7) 1.05115(3) 0.58042(4) 0.07005(16) Uani d . 1 . .
    O O31 0.12442(17) 1.02362(8) 0.74663(8) 0.0571(3) Uani d . 1 . .
    O O32 -0.15047(18) 0.99017(9) 0.78660(10) 0.0684(4) Uani d . 1 . .
    H H32A -0.0581 1.0026 0.7750 0.103 Uiso calc R 1 . .
    O O33 -0.36446(17) 0.87993(9) 0.75591(9) 0.0645(4) Uani d . 1 . .
    N N31 0.25893(18) 0.96191(9) 0.65386(9) 0.0436(3) Uani d . 1 . .
    H H31 0.2552 0.9152 0.6185 0.052 Uiso calc R 1 . .
    C C31 0.1331(2) 0.96077(10) 0.69387(10) 0.0411(4) Uani d . 1 . .
    C C32 0.0088(2) 0.87797(11) 0.67137(10) 0.0433(4) Uani d . 1 . .
    H H32 0.0355 0.8333 0.6359 0.052 Uiso calc R 1 . .
    C C33 -0.1363(2) 0.85857(11) 0.69501(11) 0.0450(4) Uani d . 1 . .
    H H33 -0.1929 0.8016 0.6743 0.054 Uiso calc R 1 . .
    C C34 -0.2235(2) 0.91137(12) 0.74824(11) 0.0485(4) Uani d . 1 . .
    C C35 0.3974(2) 1.03050(10) 0.66258(10) 0.0412(4) Uani d . 1 . .
    C C36 0.4083(2) 1.11348(11) 0.70717(11) 0.0496(4) Uani d . 1 . .
    H H36 0.3236 1.1269 0.7340 0.060 Uiso calc R 1 . .
    C C37 0.5476(3) 1.17524(11) 0.71059(12) 0.0547(5) Uani d . 1 . .
    C C38 0.6779(2) 1.15837(12) 0.67291(12) 0.0549(5) Uani d . 1 . .
    H H38 0.7719 1.2011 0.6770 0.066 Uiso calc R 1 . .
    C C39 0.6626(2) 1.07548(11) 0.62901(12) 0.0487(4) Uani d . 1 . .
    C C40 0.5251(2) 1.01120(11) 0.62243(11) 0.0461(4) Uani d . 1 . .
    H H40 0.5174 0.9559 0.5918 0.055 Uiso calc R 1 . .
    Cl Cl41 -0.02282(7) 0.37735(4) 0.72019(3) 0.06395(15) Uani d . 1 . .
    Cl Cl42 0.24811(9) 0.16293(3) 0.52385(4) 0.07410(17) Uani d . 1 . .
    O O41 0.1923(2) 0.57709(8) 0.57929(9) 0.0737(5) Uani d . 1 . .
    O O42 0.2233(2) 0.73192(9) 0.59737(10) 0.0750(5) Uani d . 1 . .
    H H42A 0.2170 0.6815 0.5957 0.112 Uiso calc R 1 . .
    O O43 0.3060(2) 0.81990(8) 0.53013(9) 0.0711(4) Uani d . 1 . .
    N N41 0.24994(17) 0.46304(8) 0.49887(8) 0.0410(3) Uani d . 1 . .
    H H41 0.2850 0.4450 0.4557 0.049 Uiso calc R 1 . .
    C C41 0.2470(2) 0.54591(10) 0.52001(10) 0.0425(4) Uani d . 1 . .
    C C42 0.3126(2) 0.59666(11) 0.46873(10) 0.0432(4) Uani d . 1 . .
    H H42 0.3481 0.5668 0.4248 0.052 Uiso calc R 1 . .
    C C43 0.3275(2) 0.67973(11) 0.47709(11) 0.0439(4) Uani d . 1 . .
    H H43 0.3736 0.6988 0.4377 0.053 Uiso calc R 1 . .
    C C44 0.2847(2) 0.74820(11) 0.53737(11) 0.0469(4) Uani d . 1 . .
    C C45 0.2013(2) 0.40192(10) 0.54029(10) 0.0385(4) Uani d . 1 . .
    C C46 0.1217(2) 0.41867(11) 0.60458(10) 0.0442(4) Uani d . 1 . .
    H H46 0.0955 0.4716 0.6220 0.053 Uiso calc R 1 . .
    C C47 0.0823(2) 0.35548(12) 0.64202(10) 0.0455(4) Uani d . 1 . .
    C C48 0.1202(2) 0.27686(12) 0.61936(11) 0.0501(4) Uani d . 1 . .
    H H48 0.0949 0.2355 0.6462 0.060 Uiso calc R 1 . .
    C C49 0.1980(2) 0.26185(11) 0.55458(11) 0.0474(4) Uani d . 1 . .
    C C50 0.2381(2) 0.32229(11) 0.51464(10) 0.0429(4) Uani d . 1 . .
    H H50 0.2892 0.3100 0.4710 0.051 Uiso calc R 1 . .
loop_
    _atom_site_aniso_label
    _atom_site_aniso_U_11
    _atom_site_aniso_U_22
    _atom_site_aniso_U_33
    _atom_site_aniso_U_12
    _atom_site_aniso_U_13
    _atom_site_aniso_U_23
    Cl11 0.0741(3) 0.0627(3) 0.0933(4) 0.0149(3) 0.0646(3) 0.0126(3)
    Cl12 0.0638(3) 0.0411(2) 0.0622(3) 0.0011(2) 0.0306(2) -0.0035(2)
    O11 0.0714(9) 0.0484(8) 0.0902(10) -0.0030(7) 0.0571(8) -0.0163(7)
    O12 0.0658(9) 0.0464(8) 0.0823(10) 0.0011(6) 0.0405(8) -0.0155(7)
    O13 0.0817(10) 0.0399(8) 0.0843(10) -0.0005(7) 0.0403(8) -0.0067(7)
    N11 0.0392(7) 0.0373(7) 0.0449(8) 0.0084(6) 0.0224(6) 0.0021(6)
    C11 0.0439(9) 0.0402(9) 0.0457(10) 0.0085(7) 0.0197(8) 0.0013(7)
    C12 0.0458(9) 0.0426(9) 0.0522(10) 0.0093(8) 0.0263(8) -0.0011(8)
    C13 0.0464(10) 0.0436(10) 0.0564(11) 0.0031(8) 0.0254(9) 0.0015(8)
    C14 0.0483(10) 0.0400(10) 0.0467(10) 0.0091(8) 0.0138(8) 0.0014(8)
    C15 0.0374(8) 0.0384(8) 0.0378(8) 0.0094(7) 0.0155(7) 0.0097(7)
    C16 0.0499(10) 0.0393(9) 0.0482(10) 0.0107(7) 0.0257(8) 0.0055(7)
    C17 0.0474(9) 0.0476(10) 0.0494(10) 0.0155(8) 0.0301(8) 0.0137(8)
    C18 0.0420(9) 0.0423(9) 0.0464(10) 0.0060(7) 0.0195(8) 0.0142(8)
    C19 0.0444(9) 0.0367(8) 0.0371(9) 0.0101(7) 0.0141(7) 0.0073(7)
    C20 0.0389(8) 0.0412(9) 0.0383(9) 0.0125(7) 0.0176(7) 0.0086(7)
    Cl21 0.1164(5) 0.0404(3) 0.0771(4) 0.0009(3) 0.0463(3) 0.0053(2)
    Cl22 0.0648(3) 0.0712(3) 0.0456(3) 0.0192(2) 0.0299(2) 0.0205(2)
    O21 0.0796(9) 0.0398(7) 0.0569(8) 0.0105(6) 0.0441(7) 0.0048(6)
    O22 0.0947(11) 0.0524(8) 0.0509(8) 0.0086(7) 0.0460(8) 0.0027(6)
    O23 0.0785(9) 0.0694(9) 0.0479(7) 0.0176(7) 0.0363(7) 0.0195(7)
    N21 0.0481(8) 0.0355(7) 0.0384(7) 0.0110(6) 0.0213(6) 0.0062(6)
    C21 0.0393(8) 0.0412(9) 0.0369(8) 0.0082(7) 0.0161(7) 0.0053(7)
    C22 0.0486(9) 0.0392(9) 0.0395(9) 0.0103(7) 0.0207(8) 0.0046(7)
    C23 0.0453(9) 0.0417(9) 0.0434(9) 0.0087(7) 0.0185(8) 0.0096(7)
    C24 0.0418(9) 0.0541(11) 0.0377(9) 0.0076(8) 0.0163(7) 0.0087(8)
    C25 0.0348(8) 0.0431(9) 0.0390(9) 0.0095(7) 0.0124(7) 0.0124(7)
    C26 0.0469(9) 0.0433(9) 0.0414(9) 0.0086(7) 0.0183(8) 0.0079(7)
    C27 0.0556(11) 0.0399(9) 0.0498(10) 0.0067(8) 0.0178(9) 0.0083(8)
    C28 0.0523(10) 0.0485(10) 0.0506(11) 0.0068(8) 0.0193(9) 0.0186(8)
    C29 0.0386(9) 0.0576(11) 0.0378(9) 0.0142(8) 0.0152(7) 0.0160(8)
    C30 0.0422(9) 0.0440(9) 0.0377(9) 0.0131(7) 0.0137(7) 0.0087(7)
    Cl31 0.1081(5) 0.0399(3) 0.1330(6) -0.0019(3) 0.0686(4) -0.0086(3)
    Cl32 0.0627(3) 0.0547(3) 0.1095(5) 0.0189(2) 0.0499(3) 0.0271(3)
    O31 0.0623(8) 0.0436(7) 0.0635(8) 0.0072(6) 0.0343(7) -0.0014(6)
    O32 0.0652(9) 0.0518(8) 0.0915(11) 0.0138(7) 0.0504(8) 0.0001(7)
    O33 0.0522(8) 0.0674(9) 0.0782(10) 0.0122(7) 0.0375(7) 0.0113(7)
    N31 0.0513(8) 0.0350(7) 0.0469(8) 0.0084(6) 0.0234(7) 0.0070(6)
    C31 0.0454(9) 0.0399(9) 0.0425(9) 0.0141(7) 0.0181(8) 0.0101(7)
    C32 0.0480(9) 0.0381(9) 0.0457(9) 0.0127(7) 0.0201(8) 0.0058(7)
    C33 0.0466(9) 0.0407(9) 0.0484(10) 0.0093(7) 0.0191(8) 0.0076(8)
    C34 0.0488(10) 0.0524(11) 0.0527(11) 0.0176(8) 0.0249(9) 0.0153(9)
    C35 0.0481(9) 0.0390(9) 0.0409(9) 0.0102(7) 0.0163(7) 0.0143(7)
    C36 0.0581(11) 0.0413(9) 0.0537(11) 0.0109(8) 0.0260(9) 0.0106(8)
    C37 0.0675(12) 0.0364(9) 0.0604(12) 0.0077(8) 0.0254(10) 0.0075(8)
    C38 0.0542(11) 0.0417(10) 0.0703(13) 0.0037(8) 0.0220(10) 0.0172(9)
    C39 0.0502(10) 0.0453(10) 0.0608(11) 0.0153(8) 0.0240(9) 0.0217(9)
    C40 0.0529(10) 0.0376(9) 0.0540(11) 0.0131(8) 0.0221(8) 0.0143(8)
    Cl41 0.0705(3) 0.0751(3) 0.0505(3) 0.0069(3) 0.0327(2) 0.0171(2)
    Cl42 0.1134(5) 0.0526(3) 0.0719(4) 0.0381(3) 0.0316(3) 0.0251(3)
    O41 0.1289(13) 0.0460(8) 0.0721(9) 0.0321(8) 0.0727(10) 0.0180(7)
    O42 0.1258(13) 0.0440(8) 0.0763(10) 0.0302(9) 0.0658(10) 0.0158(7)
    O43 0.1044(12) 0.0400(8) 0.0795(10) 0.0188(7) 0.0456(9) 0.0158(7)
    N41 0.0503(8) 0.0369(7) 0.0386(7) 0.0099(6) 0.0229(6) 0.0058(6)
    C41 0.0498(10) 0.0388(9) 0.0419(9) 0.0124(7) 0.0206(8) 0.0070(7)
    C42 0.0509(10) 0.0430(9) 0.0402(9) 0.0142(8) 0.0226(8) 0.0077(7)
    C43 0.0477(9) 0.0433(9) 0.0453(10) 0.0106(7) 0.0200(8) 0.0135(8)
    C44 0.0528(10) 0.0375(10) 0.0507(10) 0.0097(8) 0.0177(8) 0.0083(8)
    C45 0.0377(8) 0.0378(8) 0.0381(9) 0.0043(7) 0.0111(7) 0.0077(7)
    C46 0.0455(9) 0.0420(9) 0.0443(9) 0.0063(7) 0.0175(8) 0.0070(8)
    C47 0.0408(9) 0.0547(11) 0.0373(9) 0.0012(8) 0.0125(7) 0.0094(8)
    C48 0.0530(10) 0.0519(11) 0.0455(10) 0.0040(8) 0.0106(8) 0.0194(8)
    C49 0.0526(10) 0.0426(9) 0.0461(10) 0.0119(8) 0.0090(8) 0.0110(8)
    C50 0.0453(9) 0.0436(9) 0.0392(9) 0.0098(7) 0.0135(7) 0.0072(7)
_geom_special_details
;
 All esds (except the esd in the dihedral angle between two l.s. planes)
 are estimated using the full covariance matrix.  The cell esds are taken
 into account individually in the estimation of esds in distances, angles
 and torsion angles; correlations between esds in cell parameters are only
 used when they are defined by crystal symmetry.  An approximate (isotropic)
 treatment of cell esds is used for estimating esds involving l.s. planes.
;
loop_
    _geom_bond_atom_site_label_1
    _geom_bond_atom_site_label_2
    _geom_bond_site_symmetry_2
    _geom_bond_distance
    _geom_bond_publ_flag
    Cl11 C17 . 1.7383(15) ?
    Cl12 C19 . 1.7347(16) ?
    O11 C11 . 1.2370(19) ?
    O12 C14 . 1.297(2) ?
    O12 H12A . 0.8200 ?
    O13 C14 . 1.209(2) ?
    N11 C11 . 1.344(2) ?
    N11 C15 . 1.413(2) ?
    N11 H11 . 0.8600 ?
    C11 C12 . 1.469(2) ?
    C12 C13 . 1.329(2) ?
    C12 H12 . 0.9300 ?
    C13 C14 . 1.487(2) ?
    C13 H13 . 0.9300 ?
    C15 C16 . 1.390(2) ?
    C15 C20 . 1.395(2) ?
    C16 C17 . 1.380(2) ?
    C16 H16 . 0.9300 ?
    C17 C18 . 1.372(2) ?
    C18 C19 . 1.382(2) ?
    C18 H18 . 0.9300 ?
    C19 C20 . 1.374(2) ?
    C20 H20 . 0.9300 ?
    Cl21 C27 . 1.7462(18) ?
    Cl22 C29 . 1.7400(16) ?
    O21 C21 . 1.2399(19) ?
    O22 C24 . 1.298(2) ?
    O22 H22A . 0.8200 ?
    O23 C24 . 1.222(2) ?
    N21 C21 . 1.341(2) ?
    N21 C25 . 1.415(2) ?
    N21 H21 . 0.8600 ?
    C21 C22 . 1.482(2) ?
    C22 C23 . 1.336(2) ?
    C22 H22 . 0.9300 ?
    C23 C24 . 1.482(2) ?
    C23 H23 . 0.9300 ?
    C25 C26 . 1.388(2) ?
    C25 C30 . 1.392(2) ?
    C26 C27 . 1.380(2) ?
    C26 H26 . 0.9300 ?
    C27 C28 . 1.377(2) ?
    C28 C29 . 1.376(2) ?
    C28 H28 . 0.9300 ?
    C29 C30 . 1.376(2) ?
    C30 H30 . 0.9300 ?
    Cl31 C37 . 1.7410(18) ?
    Cl32 C39 . 1.7412(18) ?
    O31 C31 . 1.2383(19) ?
    O32 C34 . 1.299(2) ?
    O32 H32A . 0.8200 ?
    O33 C34 . 1.222(2) ?
    N31 C31 . 1.341(2) ?
    N31 C35 . 1.417(2) ?
    N31 H31 . 0.8600 ?
    C31 C32 . 1.481(2) ?
    C32 C33 . 1.335(2) ?
    C32 H32 . 0.9300 ?
    C33 C34 . 1.483(2) ?
    C33 H33 . 0.9300 ?
    C35 C36 . 1.390(2) ?
    C35 C40 . 1.395(2) ?
    C36 C37 . 1.375(3) ?
    C36 H36 . 0.9300 ?
    C37 C38 . 1.380(3) ?
    C38 C39 . 1.378(3) ?
    C38 H38 . 0.9300 ?
    C39 C40 . 1.376(2) ?
    C40 H40 . 0.9300 ?
    Cl41 C47 . 1.7382(17) ?
    Cl42 C49 . 1.7383(18) ?
    O41 C41 . 1.236(2) ?
    O42 C44 . 1.301(2) ?
    O42 H42A . 0.8200 ?
    O43 C44 . 1.208(2) ?
    N41 C41 . 1.339(2) ?
    N41 C45 . 1.417(2) ?
    N41 H41 . 0.8600 ?
    C41 C42 . 1.470(2) ?
    C42 C43 . 1.329(2) ?
    C42 H42 . 0.9300 ?
    C43 C44 . 1.490(2) ?
    C43 H43 . 0.9300 ?
    C45 C50 . 1.389(2) ?
    C45 C46 . 1.391(2) ?
    C46 C47 . 1.379(2) ?
    C46 H46 . 0.9300 ?
    C47 C48 . 1.371(3) ?
    C48 C49 . 1.386(3) ?
    C48 H48 . 0.9300 ?
    C49 C50 . 1.374(2) ?
    C50 H50 . 0.9300 ?
loop_
    _geom_angle_atom_site_label_1
    _geom_angle_atom_site_label_2
    _geom_angle_atom_site_label_3
    _geom_angle_site_symmetry_1
    _geom_angle_site_symmetry_3
    _geom_angle
    _geom_angle_publ_flag
    C14 O12 H12A . . 109.5 ?
    C11 N11 C15 . . 127.15(13) ?
    C11 N11 H11 . . 116.4 ?
    C15 N11 H11 . . 116.4 ?
    O11 C11 N11 . . 122.01(15) ?
    O11 C11 C12 . . 122.74(15) ?
    N11 C11 C12 . . 115.25(13) ?
    C13 C12 C11 . . 128.48(15) ?
    C13 C12 H12 . . 115.8 ?
    C11 C12 H12 . . 115.8 ?
    C12 C13 C14 . . 132.18(16) ?
    C12 C13 H13 . . 113.9 ?
    C14 C13 H13 . . 113.9 ?
    O13 C14 O12 . . 119.44(16) ?
    O13 C14 C13 . . 119.61(16) ?
    O12 C14 C13 . . 120.92(15) ?
    C16 C15 C20 . . 120.07(15) ?
    C16 C15 N11 . . 122.84(14) ?
    C20 C15 N11 . . 117.07(13) ?
    C17 C16 C15 . . 118.37(15) ?
    C17 C16 H16 . . 120.8 ?
    C15 C16 H16 . . 120.8 ?
    C18 C17 C16 . . 123.10(15) ?
    C18 C17 Cl11 . . 118.80(13) ?
    C16 C17 Cl11 . . 118.10(13) ?
    C17 C18 C19 . . 117.05(15) ?
    C17 C18 H18 . . 121.5 ?
    C19 C18 H18 . . 121.5 ?
    C20 C19 C18 . . 122.50(15) ?
    C20 C19 Cl12 . . 119.90(12) ?
    C18 C19 Cl12 . . 117.58(12) ?
    C19 C20 C15 . . 118.89(14) ?
    C19 C20 H20 . . 120.6 ?
    C15 C20 H20 . . 120.6 ?
    C24 O22 H22A . . 109.5 ?
    C21 N21 C25 . . 128.20(14) ?
    C21 N21 H21 . . 115.9 ?
    C25 N21 H21 . . 115.9 ?
    O21 C21 N21 . . 122.61(15) ?
    O21 C21 C22 . . 122.90(14) ?
    N21 C21 C22 . . 114.48(13) ?
    C23 C22 C21 . . 128.81(15) ?
    C23 C22 H22 . . 115.6 ?
    C21 C22 H22 . . 115.6 ?
    C22 C23 C24 . . 131.60(16) ?
    C22 C23 H23 . . 114.2 ?
    C24 C23 H23 . . 114.2 ?
    O23 C24 O22 . . 120.20(16) ?
    O23 C24 C23 . . 119.55(17) ?
    O22 C24 C23 . . 120.24(15) ?
    C26 C25 C30 . . 120.11(15) ?
    C26 C25 N21 . . 123.43(14) ?
    C30 C25 N21 . . 116.42(14) ?
    C27 C26 C25 . . 118.29(15) ?
    C27 C26 H26 . . 120.9 ?
    C25 C26 H26 . . 120.9 ?
    C28 C27 C26 . . 123.00(16) ?
    C28 C27 Cl21 . . 118.79(14) ?
    C26 C27 Cl21 . . 118.18(13) ?
    C29 C28 C27 . . 117.17(16) ?
    C29 C28 H28 . . 121.4 ?
    C27 C28 H28 . . 121.4 ?
    C30 C29 C28 . . 122.29(15) ?
    C30 C29 Cl22 . . 118.87(13) ?
    C28 C29 Cl22 . . 118.84(13) ?
    C29 C30 C25 . . 119.10(15) ?
    C29 C30 H30 . . 120.4 ?
    C25 C30 H30 . . 120.4 ?
    C34 O32 H32A . . 109.5 ?
    C31 N31 C35 . . 128.06(14) ?
    C31 N31 H31 . . 116.0 ?
    C35 N31 H31 . . 116.0 ?
    O31 C31 N31 . . 122.38(16) ?
    O31 C31 C32 . . 122.95(15) ?
    N31 C31 C32 . . 114.65(14) ?
    C33 C32 C31 . . 128.94(15) ?
    C33 C32 H32 . . 115.5 ?
    C31 C32 H32 . . 115.5 ?
    C32 C33 C34 . . 131.68(17) ?
    C32 C33 H33 . . 114.2 ?
    C34 C33 H33 . . 114.2 ?
    O33 C34 O32 . . 120.35(16) ?
    O33 C34 C33 . . 119.38(17) ?
    O32 C34 C33 . . 120.27(15) ?
    C36 C35 C40 . . 120.31(16) ?
    C36 C35 N31 . . 123.30(15) ?
    C40 C35 N31 . . 116.38(15) ?
    C37 C36 C35 . . 118.29(16) ?
    C37 C36 H36 . . 120.9 ?
    C35 C36 H36 . . 120.9 ?
    C36 C37 C38 . . 123.09(17) ?
    C36 C37 Cl31 . . 118.59(14) ?
    C38 C37 Cl31 . . 118.31(14) ?
    C39 C38 C37 . . 117.04(17) ?
    C39 C38 H38 . . 121.5 ?
    C37 C38 H38 . . 121.5 ?
    C40 C39 C38 . . 122.49(16) ?
    C40 C39 Cl32 . . 118.83(14) ?
    C38 C39 Cl32 . . 118.68(14) ?
    C39 C40 C35 . . 118.75(16) ?
    C39 C40 H40 . . 120.6 ?
    C35 C40 H40 . . 120.6 ?
    C44 O42 H42A . . 109.5 ?
    C41 N41 C45 . . 126.76(13) ?
    C41 N41 H41 . . 116.6 ?
    C45 N41 H41 . . 116.6 ?
    O41 C41 N41 . . 121.40(16) ?
    O41 C41 C42 . . 122.65(15) ?
    N41 C41 C42 . . 115.95(13) ?
    C43 C42 C41 . . 128.27(15) ?
    C43 C42 H42 . . 115.9 ?
    C41 C42 H42 . . 115.9 ?
    C42 C43 C44 . . 132.34(16) ?
    C42 C43 H43 . . 113.8 ?
    C44 C43 H43 . . 113.8 ?
    O43 C44 O42 . . 119.42(16) ?
    O43 C44 C43 . . 119.52(17) ?
    O42 C44 C43 . . 121.06(16) ?
    C50 C45 C46 . . 119.75(15) ?
    C50 C45 N41 . . 117.07(14) ?
    C46 C45 N41 . . 123.17(15) ?
    C47 C46 C45 . . 118.83(16) ?
    C47 C46 H46 . . 120.6 ?
    C45 C46 H46 . . 120.6 ?
    C48 C47 C46 . . 122.88(16) ?
    C48 C47 Cl41 . . 119.41(14) ?
    C46 C47 Cl41 . . 117.70(14) ?
    C47 C48 C49 . . 116.89(16) ?
    C47 C48 H48 . . 121.6 ?
    C49 C48 H48 . . 121.6 ?
    C50 C49 C48 . . 122.50(16) ?
    C50 C49 Cl42 . . 119.14(14) ?
    C48 C49 Cl42 . . 118.36(14) ?
    C49 C50 C45 . . 119.13(15) ?
    C49 C50 H50 . . 120.4 ?
    C45 C50 H50 . . 120.4 ?
loop_
    _geom_hbond_atom_site_label_D
    _geom_hbond_atom_site_label_H
    _geom_hbond_atom_site_label_A
    _geom_hbond_site_symmetry_A
    _geom_hbond_distance_DH
    _geom_hbond_distance_HA
    _geom_hbond_distance_DA
    _geom_hbond_angle_DHA
    N11 H11 O33 1_644 0.86 2.07 2.9254(17) 171.6
    N21 H21 O13 . 0.86 2.05 2.8748(18) 160.5
    N31 H31 O43 . 0.86 2.09 2.9244(19) 165.0
    N41 H41 O23 . 0.86 2.07 2.9186(18) 168.0
    O12 H12A O11 . 0.82 1.65 2.4680(18) 175.3
    O22 H22A O21 . 0.82 1.64 2.4613(17) 177.0
    O32 H32A O31 . 0.82 1.66 2.4772(17) 176.8
    O42 H42A O41 . 0.82 1.65 2.4684(18) 172.4
data_global
_journal_date_recd_electronic     2009-11-20
_journal_date_accepted     2009-11-29
_journal_name_full     'Acta Crystallographica, Section E'
_journal_year     2010
_journal_volume     66
_journal_issue      1
_journal_page_first     o51
_journal_page_last     o51
_journal_paper_category     QO
_journal_coeditor_code     DN2519
_publ_contact_author_name     'Prof. B. Thimme Gowda'
_publ_contact_author_address
;
  Department of Chemistry
  Mangalore University
  Mangalagangotri-574 199
  Mangalore, INDIA
;
_publ_contact_author_email     gowdabt@yahoo.com
_publ_contact_author_fax     '91 824 2287367'
_publ_contact_author_phone     '91 824 2287262'
_publ_section_title
;
<i>N</i>-(3,5-Dichlorophenyl)maleamic acid
;
loop_
    _publ_author_name
    _publ_author_address
    'B. Thimme Gowda'
; Department of Chemistry
  Mangalore University
  Mangalagangotri 574 199
  Mangalore, INDIA
;
    'Miroslav Tokar\<c\'ik'
; Faculty of Chemical and Food Technology
  Slovak Technical University
  Radlinsk\'eho 9
  SK-812 37 Bratislava
  Slovak Republic
;
    'Jozef Ko\<z\'i\<sek'
; Faculty of Chemical and Food Technology
  Slovak Technical University
  Radlinsk\'eho 9
  SK-812 37 Bratislava
  Slovak Republic
;
    'K. Shakuntala'
; Department of Chemistry
  Mangalore University
  Mangalagangotri 574 199
  Mangalore, INDIA
;
    'Hartmut Fuess '
; Institute of Materials Science
  Darmstadt University of Technology
  Petersenstrasse 23
  D-64287, Darmstadt, Germany
;
