# Supplementary material for: N-(3,5-Dichloro­phen­yl)maleamic acid
Source: Acta Crystallogr Sect E Struct Rep Online. 2009 Dec 4;66(Pt 1):o51. doi: 10.1107/S1600536809051484 (PMC2980102; doi:10.1107/S1600536809051484)
Supplement: Supplementary file 2 [file e-66-00o51-Isup2.hkl]

#
# h,k,l, Fc-squared, Fo-squared, sigma(Fo-squared) and status flag
#
data_I
_shelx_title ' SMA6 P-1'
_shelx_refln_list_code          4
_shelx_F_calc_maximum      373.32
_exptl_crystal_F_000      1056.00
_reflns_d_resolution_high  0.8225
 
loop_
 _symmetry_equiv_pos_as_xyz
 'x, y, z'
 '-x, -y, -z'
 
_cell_length_a     8.1379
_cell_length_b    16.5293
_cell_length_c    17.4170
_cell_angle_alpha 103.450
_cell_angle_beta  100.647
_cell_angle_gamma  99.596
 
_shelx_F_squared_multiplier     1.000
 
loop_
 _refln_index_h
 _refln_index_k
 _refln_index_l
 _refln_F_squared_calc
 _refln_F_squared_meas
 _refln_F_squared_sigma
 _refln_observed_status
   1   0   0        1.46        4.83      0.32 o
   2   0   0     5635.21     5683.81     19.86 o
   3   0   0     4703.10     4495.65     18.67 o
   4   0   0      653.76      651.25      3.45 o
   5   0   0      108.40      115.56      2.73 o
   6   0   0        2.55        1.20      1.64 o
   7   0   0      482.15      507.99      6.33 o
   8   0   0      177.75      200.14      5.53 o
   9   0   0       33.34       42.70      6.93 o
  -9   1   0       43.88       45.28      4.85 o
  -8   1   0       15.69       22.97      3.94 o
  -7   1   0       51.98       47.65      2.58 o
  -6   1   0      900.94      923.53      8.69 o
  -5   1   0      108.68      105.59      2.12 o
  -4   1   0     4904.78     5139.25     20.80 o
  -3   1   0      278.92      229.98      2.07 o
  -2   1   0     4998.04     5137.75     11.70 o
  -1   1   0      196.12      209.10      2.56 o
   1   1   0      213.60      233.77      1.44 o
   2   1   0    13227.36    12702.54     44.26 o
   3   1   0      769.71      729.28      3.56 o
   4   1   0      305.62      300.87      1.87 o
   5   1   0     1732.17     1688.42      8.16 o
   6   1   0      412.10      384.16      3.61 o
   7   1   0      546.10      559.60      7.28 o
   8   1   0       30.52       23.03      4.01 o
   9   1   0       49.15       49.99      5.01 o
  -9   2   0        1.61        1.79      4.56 o
  -8   2   0       11.04       16.46      2.81 o
  -7   2   0       24.03       20.08      2.97 o
  -6   2   0        1.10        1.34      2.22 o
  -5   2   0      200.99      196.67      2.51 o
  -4   2   0      595.27      614.66      3.21 o
  -3   2   0       17.13       25.18      1.02 o
  -2   2   0      707.30      715.44      2.43 o
  -1   2   0     3592.95     3608.55     21.27 o
   0   2   0     2374.83     2342.08     11.61 o
   1   2   0       39.97       37.20      0.77 o
   2   2   0       75.47       69.50      1.24 o
   3   2   0     2541.05     2649.82     11.20 o
   4   2   0     1345.33     1312.04      5.81 o
   5   2   0       45.08       48.10      1.75 o
   6   2   0      208.12      197.76      3.09 o
   7   2   0      125.87      112.37      3.35 o
   8   2   0       21.99       12.84      4.17 o
   9   2   0       47.86       54.00      5.24 o
  -9   3   0        6.12        4.62      4.24 o
  -8   3   0      245.91      264.44      5.99 o
  -7   3   0      889.42      866.65      8.56 o
  -6   3   0      188.76      173.06      3.26 o
  -5   3   0      309.25      317.58      2.97 o
  -4   3   0      519.77      512.62      3.06 o
  -3   3   0        2.28        6.28      0.71 o
  -2   3   0        1.71        0.97      0.67 o
  -1   3   0     3949.07     4259.70      9.80 o
   0   3   0       45.33       50.93      1.39 o
   1   3   0       86.26       79.89      1.51 o
   2   3   0     7681.94     7659.94     23.44 o
   3   3   0     3067.13     3459.97     12.80 o
   4   3   0       61.93       64.81      1.85 o
   5   3   0        6.09        8.63      1.58 o
   6   3   0      264.14      246.35      3.44 o
   7   3   0       65.79       58.18      2.55 o
   8   3   0        0.30       -1.27      4.17 o
   9   3   0        6.57        6.40      5.76 o
  -9   4   0       21.26       22.75      6.18 o
  -8   4   0       39.77       31.42      3.13 o
  -7   4   0       77.29       64.94      3.48 o
  -6   4   0       79.42       90.82      2.18 o
  -5   4   0       13.78       11.13      1.29 o
  -4   4   0      411.73      404.35      2.34 o
  -3   4   0     6992.15     6989.72     28.32 o
  -2   4   0     5356.83     5331.67     17.78 o
  -1   4   0    16060.30    15935.10     49.94 o
   0   4   0      121.63      135.96      4.26 o
   1   4   0       30.48       28.38      0.69 o
   2   4   0     3175.97     3177.57      7.84 o
   3   4   0     2760.15     2951.38     12.51 o
   4   4   0       47.18       38.80      1.64 o
   5   4   0       24.32       28.70      1.68 o
   6   4   0      277.04      285.35      3.17 o
   7   4   0        3.46        1.58      1.98 o
   8   4   0       17.54        9.04      5.35 o
  -9   5   0      108.91      113.44      7.33 o
  -8   5   0       25.17       28.71      3.67 o
  -7   5   0       13.01       13.43      2.69 o
  -6   5   0      198.23      196.72      3.23 o
  -5   5   0       19.42       18.04      1.19 o
  -4   5   0     4055.95     4066.21     12.12 o
  -3   5   0      629.02      545.07      3.09 o
  -2   5   0     1676.04     1640.26      5.81 o
  -1   5   0      291.63      258.17      2.03 o
   0   5   0      133.98      129.20      3.62 o
   1   5   0     6642.32     6508.67     15.76 o
   2   5   0      257.00      251.26      2.56 o
   3   5   0     1095.84     1091.40      6.36 o
   4   5   0      794.04      735.01      4.06 o
   5   5   0      184.01      170.45      2.16 o
   6   5   0      305.21      285.07      3.74 o
   7   5   0        1.54       -1.41      2.53 o
   8   5   0        5.35        6.08      5.63 o
  -9   6   0       11.57       10.81      5.55 o
  -8   6   0        5.17        3.80      4.31 o
  -7   6   0       45.41       59.51      3.03 o
  -6   6   0       47.12       55.80      2.44 o
  -5   6   0      973.46      921.25      5.84 o
  -4   6   0      183.91      205.68      2.44 o
  -3   6   0      185.64      137.08      1.96 o
  -2   6   0     3535.56     3573.22      8.14 o
  -1   6   0     1587.26     1665.16      7.09 o
   0   6   0      243.17      241.26      2.48 o
   1   6   0     1163.00     1117.24      3.80 o
   2   6   0     3680.53     3712.15     14.01 o
   3   6   0      245.50      262.50      2.34 o
   4   6   0     1037.09     1023.62      6.40 o
   5   6   0      793.18      774.08      7.04 o
   6   6   0      267.97      258.16      4.15 o
   7   6   0       15.27        9.99      3.74 o
   8   6   0       10.76        9.75      5.92 o
  -9   7   0       61.24       63.67      9.45 o
  -8   7   0        8.21        7.59      4.57 o
  -7   7   0       30.75       33.83      2.78 o
  -6   7   0      103.48       91.56      2.20 o
  -5   7   0      243.80      218.56      2.55 o
  -4   7   0       25.07       28.88      1.68 o
  -3   7   0       28.75       49.20      1.59 o
  -2   7   0       32.07       29.57      1.27 o
  -1   7   0      109.30      108.66      1.85 o
   0   7   0       20.85       27.75      1.61 o
   1   7   0      388.67      469.15      3.09 o
   2   7   0     1621.09     1630.33      7.01 o
   3   7   0      135.99      107.13      2.17 o
   4   7   0      123.73      125.32      2.35 o
   5   7   0      172.36      178.21      3.48 o
   6   7   0        6.41        7.71      2.72 o
   7   7   0      144.59      146.98      7.01 o
   8   7   0        4.77        7.16      6.19 o
  -9   8   0       38.05       37.56      8.42 o
  -8   8   0       99.22      113.47      5.74 o
  -7   8   0       67.06       83.91      3.69 o
  -6   8   0      186.55      199.04      3.29 o
  -5   8   0      276.43      296.98      3.15 o
  -4   8   0      140.55      144.79      2.39 o
  -3   8   0       46.88       51.08      1.76 o
  -2   8   0     4188.68     4574.01     11.17 o
  -1   8   0       82.24       92.32      1.80 o
   0   8   0      390.95      409.08      3.70 o
   1   8   0     2480.94     2534.31     15.35 o
   2   8   0     1764.73     1812.89     10.43 o
   3   8   0        0.13        2.80      1.82 o
   4   8   0      276.80      254.42      2.85 o
   5   8   0       14.59       10.14      2.29 o
   6   8   0        2.28        3.29      2.98 o
   7   8   0      167.90      158.81      6.59 o
  -9   9   0       16.01       21.15      8.13 o
  -8   9   0       73.36       76.68      5.38 o
  -7   9   0       37.96       34.76      3.52 o
  -6   9   0      296.95      309.12      4.69 o
  -5   9   0      820.60      739.94      5.38 o
  -4   9   0     1405.40     1333.31     10.90 o
  -3   9   0      142.27      134.43      1.89 o
  -2   9   0        4.79        2.97      1.07 o
  -1   9   0     5738.16     6154.45     16.63 o
   0   9   0      438.51      436.79      4.82 o
   1   9   0       15.62       22.72      1.51 o
   2   9   0       93.59       98.04      2.70 o
   3   9   0      282.03      275.11      4.62 o
   4   9   0      299.64      317.82      4.91 o
   5   9   0        2.60        6.41      2.63 o
   6   9   0      182.62      185.90      8.24 o
   7   9   0       26.67       25.58      4.57 o
  -9  10   0        3.42        0.16      8.09 o
  -8  10   0       19.27       14.37      4.84 o
  -7  10   0       41.96       47.30      3.18 o
  -6  10   0       15.83       16.74      3.05 o
  -5  10   0      130.97      124.61      3.27 o
  -4  10   0       36.78       39.90      2.06 o
  -3  10   0     2666.50     2744.60     12.53 o
  -2  10   0      382.34      331.56      2.96 o
  -1  10   0      208.72      195.95      3.44 o
   0  10   0     2430.69     2443.83     10.02 o
   1  10   0     2977.94     2907.67     15.78 o
   2  10   0      432.62      464.59      5.08 o
   3  10   0      224.21      219.85      4.57 o
   4  10   0      876.69      835.74     12.53 o
   5  10   0      245.88      225.53      4.46 o
   6  10   0       27.39       36.41      4.97 o
   7  10   0       11.54       12.33      5.66 o
  -9  11   0        2.58       -3.95      7.89 o
  -8  11   0        2.06        0.08      7.44 o
  -7  11   0       90.96      106.28      5.41 o
  -6  11   0      637.52      611.10     10.51 o
  -5  11   0     1343.45     1409.89     15.36 o
  -4  11   0      239.13      240.29      3.64 o
  -3  11   0     1702.87     1674.24     10.26 o
  -2  11   0      293.93      237.24      3.08 o
  -1  11   0      178.20      186.03      3.14 o
   0  11   0       27.96       37.83      1.88 o
   1  11   0      771.14      752.65      4.82 o
   2  11   0      161.57      155.82      5.72 o
   3  11   0        3.21        2.75      3.11 o
   4  11   0       10.00        8.55      2.70 o
   5  11   0        0.20        0.20      4.27 o
   6  11   0       55.49       55.49      5.13 o
  -8  12   0       31.25       26.11      6.04 o
  -7  12   0       17.12       12.22      3.55 o
  -6  12   0       87.61       97.78      4.68 o
  -5  12   0      309.14      308.29      6.19 o
  -4  12   0      326.50      306.53      4.49 o
  -3  12   0      173.98      183.75      2.75 o
  -2  12   0     1346.66     1285.82      6.67 o
  -1  12   0      791.90      758.77      6.70 o
   0  12   0      466.67      438.56      5.22 o
   1  12   0      400.82      400.58      4.88 o
   2  12   0      433.33      435.94      6.13 o
   3  12   0      116.09      105.58      4.27 o
   4  12   0        0.48        1.78      3.10 o
   5  12   0       92.11       89.93      5.47 o
   6  12   0        5.70        8.98      4.75 o
  -8  13   0       36.15       34.20      5.47 o
  -7  13   0       30.88       28.26      4.06 o
  -6  13   0      492.66      456.89      7.27 o
  -5  13   0      357.93      377.84      5.50 o
  -4  13   0      127.31      135.59      3.63 o
  -3  13   0      276.98      271.55      3.99 o
  -2  13   0       25.59       25.82      2.00 o
  -1  13   0       29.88       35.45      2.45 o
   0  13   0        0.08        2.67      2.51 o
   1  13   0        2.59        4.14      1.54 o
   2  13   0       27.05       27.09      2.77 o
   3  13   0      239.72      259.58      7.97 o
   4  13   0      395.81      419.23      9.60 o
   5  13   0      156.58      167.85      7.42 o
  -8  14   0        1.32        5.61      5.42 o
  -7  14   0      102.10       96.31      5.08 o
  -6  14   0       64.55       58.93      5.21 o
  -5  14   0       28.55       30.37      3.24 o
  -4  14   0      503.05      502.02      6.69 o
  -3  14   0     1407.14     1426.24      8.34 o
  -2  14   0     1924.44     1877.76     12.33 o
  -1  14   0      336.94      356.68      5.32 o
   0  14   0       48.61       48.90      3.20 o
   1  14   0       23.12       22.86      2.92 o
   2  14   0       31.05       36.59      5.03 o
   3  14   0       99.32       83.72      6.24 o
   4  14   0       74.50       72.76      7.68 o
   5  14   0        5.94       10.72      5.28 o
  -7  15   0        2.77        2.17      4.60 o
  -6  15   0       50.22       39.58      5.31 o
  -5  15   0        5.34        3.75      4.83 o
  -4  15   0      356.37      367.97      7.88 o
  -3  15   0      246.06      240.70      5.18 o
  -2  15   0       34.60       29.79      2.01 o
  -1  15   0      466.63      438.51      5.96 o
   0  15   0       34.56       35.66      3.04 o
   1  15   0      311.07      304.97      6.50 o
   2  15   0      111.06       97.28      5.73 o
   3  15   0        7.47        7.41      5.77 o
   4  15   0        0.08        1.05      5.91 o
  -7  16   0        2.08        2.74      4.69 o
  -6  16   0       46.96       26.94      5.67 o
  -5  16   0       35.22       40.67      4.72 o
  -4  16   0        7.00        6.46      4.86 o
  -3  16   0      180.93      226.74      5.33 o
  -2  16   0      450.60      426.72      7.00 o
  -1  16   0      217.78      228.32      5.89 o
   0  16   0      325.84      280.26      7.13 o
   1  16   0       47.55       49.02      4.59 o
   2  16   0      307.31      319.63      9.88 o
   3  16   0      147.61      167.16      6.62 o
  -6  17   0       13.50        9.24      5.32 o
  -5  17   0      133.00      136.51      6.08 o
  -4  17   0      192.99      195.02      6.98 o
  -3  17   0      212.49      220.76      5.42 o
  -2  17   0        2.42        2.76      3.68 o
  -1  17   0        0.36        6.43      3.61 o
   0  17   0       89.54       90.78      4.92 o
   1  17   0        0.73        2.48      4.16 o
   2  17   0      192.99      196.01      7.15 o
  -5  18   0        5.35        4.41      4.83 o
  -4  18   0       45.32       43.41      5.29 o
  -3  18   0        0.07       -4.98      5.17 o
  -2  18   0       58.46       49.96      4.53 o
  -1  18   0       16.29       17.48      4.18 o
   0  18   0       49.77       50.03      4.86 o
   1  18   0       67.67       71.67      5.72 o
  -4  19   0      110.96      108.94      6.59 o
  -3  19   0       58.04       60.20      6.16 o
  -2  19   0        0.29       -4.34      5.51 o
  -1  19   0      156.81      167.53      6.29 o
   0  19   0        1.01        2.04      4.98 o
   0 -19   1      942.89     1045.08     22.36 o
   1 -19   1        3.16        3.63      4.52 o
   2 -19   1       10.70        8.40      5.22 o
   3 -19   1      341.37      339.55      8.82 o
   4 -19   1        6.02        7.23      6.06 o
  -2 -18   1        0.93        4.86      5.23 o
  -1 -18   1       67.98       76.03      5.41 o
   0 -18   1       20.36       27.97      4.76 o
   1 -18   1       57.63       59.91      4.62 o
   2 -18   1       68.34       66.64      4.72 o
   3 -18   1       14.50        4.12      5.17 o
   4 -18   1        6.66        8.30      5.71 o
   5 -18   1        0.01       -0.36      5.28 o
  -3 -17   1       66.37       73.65      6.21 o
  -2 -17   1        1.46        1.66      4.41 o
  -1 -17   1       48.55       60.67      4.87 o
   0 -17   1       91.24       81.56      4.76 o
   1 -17   1        0.30        6.58      4.55 o
   2 -17   1       99.66       96.63      4.70 o
   3 -17   1        2.89        5.89      3.60 o
   4 -17   1       28.59       34.85      6.08 o
   5 -17   1       66.54       73.85      6.00 o
   6 -17   1       19.84       23.37      5.53 o
  -3 -16   1        0.89        3.24      5.14 o
  -2 -16   1       31.61       41.10      4.55 o
  -1 -16   1       68.67       91.25      4.92 o
   0 -16   1        8.75        3.16      3.79 o
   1 -16   1       22.18       17.79      3.70 o
   2 -16   1     1154.12     1102.03     15.37 o
   3 -16   1      159.91      153.29      4.86 o
   4 -16   1       73.61       65.64      6.07 o
   5 -16   1      106.62      119.66      6.25 o
   6 -16   1      222.12      230.23      7.49 o
   7 -16   1       91.29       94.52      6.09 o
  -4 -15   1       15.60       21.65      6.17 o
  -3 -15   1      110.01      121.36      6.99 o
  -2 -15   1      358.81      357.73      7.00 o
  -1 -15   1      545.68      518.55      7.76 o
   0 -15   1      198.43      182.63      5.26 o
   1 -15   1       16.78       17.26      1.66 o
   2 -15   1      317.04      331.87      4.53 o
   3 -15   1      113.29      101.13      3.36 o
   4 -15   1       13.89       12.68      3.69 o
   5 -15   1      104.11       99.16      5.77 o
   6 -15   1        0.61        1.90      4.98 o
   7 -15   1       26.89       35.30      4.80 o
  -5 -14   1       62.42       68.03      6.28 o
  -4 -14   1       33.44       43.65      5.87 o
  -3 -14   1      282.82      291.01      5.94 o
  -2 -14   1     1006.21      998.28      8.47 o
  -1 -14   1      459.36      440.45      6.66 o
   0 -14   1       35.43       31.86      2.26 o
   1 -14   1     1648.09     1623.10     12.61 o
   2 -14   1       79.69       78.67      2.97 o
   3 -14   1        0.87       -1.08      2.46 o
   4 -14   1      478.43      446.42      7.11 o
   5 -14   1       17.97       11.81      3.82 o
   6 -14   1      109.13      137.00      5.44 o
   7 -14   1        5.57        6.87      4.05 o
   8 -14   1       91.29       86.05      6.81 o
  -5 -13   1        5.38        4.29      5.35 o
  -4 -13   1        0.53        2.15      3.66 o
  -3 -13   1        2.32        6.43      3.42 o
  -2 -13   1     1154.81     1133.76      8.63 o
  -1 -13   1     1914.17     1915.48      8.24 o
   0 -13   1      263.74      245.86      4.62 o
   1 -13   1      423.16      439.92      5.49 o
   2 -13   1     1678.86     1692.34     10.87 o
   3 -13   1       95.92      107.15      2.98 o
   4 -13   1      176.32      166.57      4.95 o
   5 -13   1      350.87      397.53      5.95 o
   6 -13   1       30.31       38.32      4.26 o
   7 -13   1      340.82      343.31      6.61 o
   8 -13   1        9.96       14.63      6.13 o
  -6 -12   1        5.31        5.07      4.57 o
  -5 -12   1        1.26        1.20      3.70 o
  -4 -12   1        3.04        4.06      2.70 o
  -3 -12   1       96.90       81.30      3.93 o
  -2 -12   1     1173.58     1263.25      8.98 o
  -1 -12   1     1136.10     1083.06      6.23 o
   0 -12   1       38.25       37.32      2.85 o
   1 -12   1      367.71      348.22      4.65 o
   2 -12   1        1.60        8.20      2.79 o
   3 -12   1        1.93        4.11      1.85 o
   4 -12   1       45.39       39.51      3.33 o
   5 -12   1      352.40      372.06      5.35 o
   6 -12   1      255.94      249.96      6.45 o
   7 -12   1       32.33       29.79      4.41 o
   8 -12   1       47.78       46.50      8.68 o
  -6 -11   1       75.76       78.02      5.21 o
  -5 -11   1       14.97       19.47      3.38 o
  -4 -11   1      797.98      753.91      6.03 o
  -3 -11   1      225.20      213.55      5.21 o
  -2 -11   1     1028.82      994.98      7.21 o
  -1 -11   1        7.89        4.72      1.88 o
   0 -11   1      921.39      915.25      6.69 o
   1 -11   1      294.93      340.06      3.90 o
   2 -11   1      128.75      156.97      2.81 o
   3 -11   1        7.44        7.28      1.62 o
   4 -11   1        0.24        2.15      2.19 o
   5 -11   1       73.94       74.06      3.40 o
   6 -11   1       71.78       71.68      6.13 o
   7 -11   1      128.04      133.54      4.36 o
   8 -11   1       34.99       29.12      8.00 o
  -7 -10   1        1.01       -2.32      4.18 o
  -6 -10   1        4.31        3.76      3.53 o
  -5 -10   1      468.62      506.70      6.38 o
  -4 -10   1     1477.53     1429.41     14.50 o
  -3 -10   1     1014.46     1011.98      8.06 o
  -2 -10   1     2156.67     2119.79     18.38 o
  -1 -10   1       56.02       33.26      1.81 o
   0 -10   1      810.83      804.51      6.49 o
   1 -10   1      150.48      141.13      3.13 o
   2 -10   1       41.87       24.03      4.34 o
   3 -10   1      179.12      166.93      2.28 o
   4 -10   1      721.00      764.60      7.59 o
   5 -10   1       92.10      121.28      3.24 o
   6 -10   1       44.82       36.73      2.98 o
   7 -10   1      296.01      306.09      4.72 o
   8 -10   1       22.24       28.49      5.29 o
   9 -10   1       12.26       11.92      8.63 o
  -7  -9   1        8.62        6.37      4.07 o
  -6  -9   1      386.53      371.33      5.51 o
  -5  -9   1      225.04      215.82      4.45 o
  -4  -9   1      480.96      492.13      4.44 o
  -3  -9   1     2140.22     2133.85     20.46 o
  -2  -9   1      923.10      876.48      6.56 o
  -1  -9   1        4.87        4.59      1.32 o
   0  -9   1     9036.47     8807.72     34.08 o
   1  -9   1     3790.76     3822.05     18.01 o
   2  -9   1        9.58        9.92      2.13 o
   3  -9   1      207.56      209.93      2.17 o
   4  -9   1     2539.29     2667.62     11.27 o
   5  -9   1       25.51       19.69      2.07 o
   6  -9   1        9.35       10.69      3.10 o
   7  -9   1       42.59       52.89      2.75 o
   8  -9   1      104.78      102.65      5.46 o
   9  -9   1        7.17        9.52      8.86 o
  -7  -8   1        7.55       13.60      4.12 o
  -6  -8   1      256.90      243.24      4.27 o
  -5  -8   1       25.32       25.69      1.89 o
  -4  -8   1       30.73       25.71      1.54 o
  -3  -8   1        2.03        2.35      2.11 o
  -2  -8   1     1993.63     1958.20     12.22 o
  -1  -8   1     1070.61     1079.15      5.44 o
   0  -8   1      646.02      625.13      4.69 o
   1  -8   1      288.44      311.44      3.25 o
   2  -8   1     2782.14     2861.67      8.76 o
   3  -8   1      408.71      390.76      3.38 o
   4  -8   1       49.13       54.75      1.87 o
   5  -8   1        2.15        1.39      1.81 o
   6  -8   1       68.97       63.53      2.63 o
   7  -8   1      131.22      136.49      4.36 o
   8  -8   1        5.84        5.55      4.14 o
   9  -8   1       53.31       68.57      8.35 o
  -8  -7   1        3.25        8.87      6.12 o
  -7  -7   1       29.49       34.53      3.39 o
  -6  -7   1      621.81      634.02      6.66 o
  -5  -7   1       99.55       98.30      2.67 o
  -4  -7   1       24.35       21.11      1.60 o
  -3  -7   1      578.18      599.33      4.00 o
  -2  -7   1      713.35      679.30      4.00 o
  -1  -7   1     4096.58     4128.03     17.79 o
   0  -7   1     2449.77     2681.38      9.30 o
   1  -7   1     1036.49     1040.97      5.31 o
   2  -7   1      799.24      862.84      3.89 o
   3  -7   1      321.03      335.18      3.95 o
   4  -7   1     1414.86     1447.42      8.62 o
   5  -7   1      720.33      723.86      4.15 o
   6  -7   1       95.08       81.05      2.45 o
   7  -7   1      443.42      411.12      6.10 o
   8  -7   1       80.80       69.55      5.01 o
   9  -7   1        1.08       -1.29      4.70 o
  -8  -6   1      101.21      102.93      7.07 o
  -7  -6   1        1.80        1.18      2.89 o
  -6  -6   1      594.24      585.45      6.41 o
  -5  -6   1      521.97      509.73      4.49 o
  -4  -6   1       68.73       68.94      1.84 o
  -3  -6   1       30.90       29.83      0.98 o
  -2  -6   1       75.59       65.05      1.83 o
  -1  -6   1     2685.70     2611.59     12.91 o
   0  -6   1     1641.10     1665.85      7.99 o
   1  -6   1      406.70      417.48      2.96 o
   2  -6   1      800.62      853.86      3.77 o
   3  -6   1     2107.39     2144.86      7.51 o
   4  -6   1      345.20      356.01      3.26 o
   5  -6   1       54.95       58.79      1.77 o
   6  -6   1       62.26       51.13      2.79 o
   7  -6   1       15.37       13.06      2.98 o
   8  -6   1       54.48       58.66      3.94 o
   9  -6   1        5.83        7.80      5.02 o
  -8  -5   1       12.67        6.37      5.27 o
  -7  -5   1       59.46       54.20      2.87 o
  -6  -5   1       76.05       86.69      2.95 o
  -5  -5   1        4.07        6.04      1.67 o
  -4  -5   1     1416.09     1282.44      8.58 o
  -3  -5   1     1698.87     1729.82      6.46 o
  -2  -5   1      432.40      430.77      2.27 o
  -1  -5   1     4090.96     4112.45      9.32 o
   0  -5   1     5192.32     5944.73     17.72 o
   1  -5   1     9263.22     9722.23     44.87 o
   2  -5   1     1548.91     1558.94      4.93 o
   3  -5   1      436.73      436.55      3.57 o
   4  -5   1      460.17      482.39      3.32 o
   5  -5   1      328.62      310.65      4.19 o
   6  -5   1       12.55       18.59      2.28 o
   7  -5   1       49.16       46.17      3.13 o
   8  -5   1       21.43       33.77      5.25 o
   9  -5   1       28.89       30.11      5.63 o
  -8  -4   1       34.84       33.99      4.25 o
  -7  -4   1      236.15      231.24      3.87 o
  -6  -4   1      237.47      257.53      3.43 o
  -5  -4   1       81.21       82.57      1.99 o
  -4  -4   1      999.81      916.36      4.46 o
  -3  -4   1      636.77      509.75      2.83 o
  -2  -4   1      898.92      915.82      3.45 o
  -1  -4   1     2079.07     2079.10      8.14 o
   0  -4   1        1.35        2.34      1.09 o
   1  -4   1     2800.86     2717.99      9.48 o
   2  -4   1     1329.14     1320.74      5.54 o
   3  -4   1      284.90      333.44      2.07 o
   4  -4   1       10.23       14.21      1.22 o
   5  -4   1      763.66      823.00      4.55 o
   6  -4   1      212.27      207.86      3.41 o
   7  -4   1        7.14        7.05      3.11 o
   8  -4   1        7.00        3.58      4.92 o
   9  -4   1      270.33      280.36      8.25 o
  -9  -3   1        6.89       12.08      5.67 o
  -8  -3   1      112.70      107.63      6.43 o
  -7  -3   1      216.71      218.01      3.29 o
  -6  -3   1       10.35        8.70      2.03 o
  -5  -3   1      397.68      399.50      3.18 o
  -4  -3   1      272.63      263.13      2.47 o
  -3  -3   1     3214.43     3325.17     15.39 o
  -2  -3   1     8254.44     8401.67     38.03 o
  -1  -3   1    14600.50    14859.21     60.99 o
   0  -3   1       46.58       65.59      3.27 o
   1  -3   1       69.81       67.58      0.99 o
   2  -3   1     4379.48     4328.25     20.30 o
   3  -3   1       16.35       16.89      1.13 o
   4  -3   1      617.81      626.78      3.67 o
   5  -3   1      318.12      323.59      2.96 o
   6  -3   1     1516.89     1501.68      9.35 o
   7  -3   1      100.47      105.03      3.63 o
   8  -3   1      178.67      174.12      5.70 o
   9  -3   1        3.68        4.95      5.76 o
  -9  -2   1        0.00        0.78      5.19 o
  -8  -2   1       68.50       63.52      5.98 o
  -7  -2   1      153.95      135.69      3.94 o
  -6  -2   1        4.34        4.72      1.72 o
  -5  -2   1        0.47       -0.77      0.97 o
  -4  -2   1     2537.21     2534.38     13.60 o
  -3  -2   1       63.92       49.63      1.11 o
  -2  -2   1     3450.78     3528.72     12.38 o
  -1  -2   1     9971.25     9583.37     31.38 o
   0  -2   1        1.17        2.15      0.46 o
   1  -2   1      911.79      954.99      4.56 o
   2  -2   1    11371.52    11820.24     34.84 o
   3  -2   1     9012.84     9136.86     38.48 o
   4  -2   1       50.40       59.89      1.43 o
   5  -2   1       77.42       83.60      2.06 o
   6  -2   1      103.96      105.18      3.02 o
   7  -2   1      154.05      173.67      4.21 o
   8  -2   1       17.76       18.95      2.48 o
   9  -2   1       15.73       24.49      5.60 o
  -9  -1   1       12.39        6.66      5.16 o
  -8  -1   1        2.09       -2.73      4.16 o
  -7  -1   1       23.80       32.43      3.36 o
  -6  -1   1        0.76        1.14      0.74 o
  -5  -1   1        0.34        1.00      1.03 o
  -4  -1   1      183.64      167.56      1.61 o
  -3  -1   1      407.15      407.42      1.98 o
  -2  -1   1       26.67       23.16      0.91 o
  -1  -1   1      989.30     1030.78      6.47 o
   1  -1   1      670.87      684.18      2.16 o
   2  -1   1      972.89     1009.54      3.24 o
   3  -1   1     2172.77     2209.43      7.89 o
   4  -1   1      110.31      105.15      1.42 o
   5  -1   1      118.41       99.83      2.30 o
   6  -1   1      576.95      593.52      5.25 o
   7  -1   1        0.20       -0.04      1.76 o
   8  -1   1      587.27      581.40     13.13 o
   9  -1   1       11.77       12.21      4.24 o
  -9   0   1        0.03       -2.12      4.10 o
  -8   0   1       58.29       58.28      4.61 o
  -7   0   1      985.85      991.20     13.48 o
  -6   0   1      348.25      345.88      3.40 o
  -5   0   1      962.19     1011.53      6.45 o
  -4   0   1     3399.51     3351.14     11.46 o
  -3   0   1        1.52        2.13      0.87 o
  -2   0   1      475.02      415.56      1.98 o
  -1   0   1     3065.68     2930.60      8.39 o
   1   0   1     1068.37     1150.58      9.21 o
   2   0   1    23864.64    23275.20    160.49 o
   3   0   1     1876.39     1835.44      5.11 o
   4   0   1      815.67      776.67      6.32 o
   5   0   1       38.88       28.76      1.38 o
   6   0   1       26.48       20.94      1.10 o
   7   0   1       38.61       51.22      2.87 o
   8   0   1       80.58       94.60      4.77 o
   9   0   1       36.65       35.81      4.36 o
  -9   1   1        4.22        2.70      4.16 o
  -8   1   1      167.89      146.89      2.90 o
  -7   1   1      444.30      454.14      4.77 o
  -6   1   1        3.88        5.07      2.00 o
  -5   1   1      562.03      583.01      3.73 o
  -4   1   1       50.74       58.64      1.57 o
  -3   1   1       60.85       51.39      1.06 o
  -2   1   1     7965.27     7909.32     27.78 o
  -1   1   1      116.60      104.68      0.94 o
   0   1   1       66.96       62.94      3.29 o
   1   1   1     4163.26     4097.34     21.04 o
   2   1   1     1173.98     1218.45      5.30 o
   3   1   1      172.13      160.55      1.64 o
   4   1   1        6.74        9.42      1.39 o
   5   1   1     2754.24     2788.37     17.24 o
   6   1   1      128.07      135.73      1.81 o
   7   1   1      151.53      131.80      5.98 o
   8   1   1        0.07       -0.20      3.98 o
   9   1   1       19.58       17.54      4.57 o
  -9   2   1       12.89        9.43      4.46 o
  -8   2   1      366.00      338.05      5.71 o
  -7   2   1      354.98      379.88      5.90 o
  -6   2   1      487.51      479.05      4.09 o
  -5   2   1     3442.47     3361.13     15.13 o
  -4   2   1     2145.48     2127.66      6.29 o
  -3   2   1      155.81      170.42      1.55 o
  -2   2   1     7529.40     7247.96     14.79 o
  -1   2   1     5166.66     4943.30     20.72 o
   0   2   1        2.38        2.01      0.82 o
   1   2   1    10069.57    10214.39     44.68 o
   2   2   1     8019.12     8039.34     25.94 o
   3   2   1       49.48       58.72      1.18 o
   4   2   1     1857.55     1974.69      9.31 o
   5   2   1       50.98       59.91      1.72 o
   6   2   1      796.43      786.41      4.98 o
   7   2   1       38.77       44.23      2.45 o
   8   2   1        4.64        5.59      4.08 o
   9   2   1        1.22        6.58      4.41 o
  -9   3   1        5.78        5.64      4.04 o
  -8   3   1       64.83       63.51      3.61 o
  -7   3   1      650.71      628.14      6.31 o
  -6   3   1        3.42        0.87      1.72 o
  -5   3   1      188.65      210.05      2.30 o
  -4   3   1     1301.05     1273.67      4.57 o
  -3   3   1     1171.32     1078.12      3.45 o
  -2   3   1      841.85      898.19      3.82 o
  -1   3   1       30.44       39.18      0.94 o
   0   3   1    15885.35    15333.89     70.44 o
   1   3   1      308.64      339.24      2.20 o
   2   3   1       11.18       10.19      0.88 o
   3   3   1     3822.45     3923.07     18.56 o
   4   3   1     3401.83     3168.04     14.19 o
   5   3   1       58.35       64.52      1.81 o
   6   3   1        0.72        3.55      2.15 o
   7   3   1      273.73      277.26      4.08 o
   8   3   1       37.11       36.62      4.67 o
  -9   4   1        0.70        0.44      3.82 o
  -8   4   1       35.21       32.76      3.17 o
  -7   4   1       21.49       18.24      2.60 o
  -6   4   1       93.14       93.00      2.11 o
  -5   4   1     1171.26     1177.26      4.33 o
  -4   4   1      869.14      830.51      3.90 o
  -3   4   1      632.30      565.37      3.31 o
  -2   4   1     1184.38     1104.58      3.56 o
  -1   4   1     2779.17     2762.67      7.95 o
   0   4   1     2065.29     2246.08      7.81 o
   1   4   1       34.61       22.33      0.91 o
   2   4   1     1082.21     1022.20      4.27 o
   3   4   1      721.25      809.69      4.67 o
   4   4   1        8.86       13.78      1.36 o
   5   4   1        0.01       -0.39      1.36 o
   6   4   1       21.55       21.65      1.87 o
   7   4   1       84.83       89.88      3.48 o
   8   4   1       44.08       45.82      4.82 o
  -9   5   1       56.73       56.96      6.02 o
  -8   5   1       56.42       56.52      4.09 o
  -7   5   1       16.55       14.05      2.41 o
  -6   5   1      575.30      577.93      3.76 o
  -5   5   1      342.55      322.47      2.70 o
  -4   5   1       96.36       89.29      1.55 o
  -3   5   1     6750.23     6751.57     25.84 o
  -2   5   1     4627.27     4654.62     14.09 o
  -1   5   1        3.21        3.92      0.69 o
   0   5   1      339.63      324.69      3.51 o
   1   5   1     1107.96     1089.89      6.05 o
   2   5   1      489.99      580.78      3.51 o
   3   5   1       25.18       39.67      1.28 o
   4   5   1      250.39      248.62      2.76 o
   5   5   1      311.58      305.47      6.12 o
   6   5   1       22.34       16.73      1.58 o
   7   5   1      221.85      200.55      4.97 o
   8   5   1       33.18       32.62      5.39 o
  -9   6   1       63.87       69.87     10.72 o
  -8   6   1      105.13      105.49      4.56 o
  -7   6   1      479.35      483.30      5.51 o
  -6   6   1      210.29      188.48      2.97 o
  -5   6   1       27.35       28.37      1.48 o
  -4   6   1     1434.26     1525.24      6.04 o
  -3   6   1     2277.54     2299.14      8.81 o
  -2   6   1      786.39      820.04      3.36 o
  -1   6   1    17727.49    18198.10     58.56 o
   0   6   1      728.54      751.91      9.80 o
   1   6   1     3248.61     3387.95     24.93 o
   2   6   1      559.55      634.82      4.84 o
   3   6   1      390.27      379.97      3.11 o
   4   6   1      257.11      244.67      3.71 o
   5   6   1      192.86      181.49      3.18 o
   6   6   1      503.85      483.04      4.94 o
   7   6   1       12.42        7.43      3.93 o
   8   6   1       56.11       45.70      5.49 o
  -9   7   1       71.64       80.37      9.45 o
  -8   7   1      270.32      286.84      6.92 o
  -7   7   1       16.46       22.52      2.69 o
  -6   7   1        2.41        3.62      1.52 o
  -5   7   1     1058.72     1087.52      5.42 o
  -4   7   1      954.94      932.12      4.89 o
  -3   7   1     4790.01     4857.95     12.67 o
  -2   7   1     2185.23     2438.69      7.65 o
  -1   7   1      957.60     1023.40      6.06 o
   0   7   1     1802.05     1905.65     12.64 o
   1   7   1      613.85      572.01      4.94 o
   2   7   1      615.20      574.05      7.57 o
   3   7   1     1528.99     1502.25     11.84 o
   4   7   1        2.59        3.26      1.35 o
   5   7   1      103.88      120.95      3.03 o
   6   7   1      370.34      380.02      5.29 o
   7   7   1        7.69       10.13      4.04 o
  -9   8   1      386.84      395.53     15.67 o
  -8   8   1       83.30       96.75      5.22 o
  -7   8   1       99.19      108.34      3.54 o
  -6   8   1       30.41       34.71      1.98 o
  -5   8   1      681.24      724.43      4.87 o
  -4   8   1       70.16       55.41      1.98 o
  -3   8   1      171.56      141.29      2.15 o
  -2   8   1     2362.08     2534.02     11.22 o
  -1   8   1       15.46       11.14      0.97 o
   0   8   1     3121.22     3250.57     21.05 o
   1   8   1      228.49      224.42      2.06 o
   2   8   1      924.44      936.08      7.15 o
   3   8   1      133.01      135.35      2.66 o
   4   8   1       32.03       34.07      2.01 o
   5   8   1      344.18      358.30      5.01 o
   6   8   1       56.44       68.81      5.10 o
   7   8   1       17.48       31.32      5.04 o
  -9   9   1        0.05       -2.73      7.95 o
  -8   9   1       77.18       72.85      4.92 o
  -7   9   1      303.77      315.80     12.10 o
  -6   9   1       18.46       14.41      2.24 o
  -5   9   1      252.54      268.60      3.47 o
  -4   9   1      216.53      201.36      2.60 o
  -3   9   1     2569.07     2761.05     12.67 o
  -2   9   1        7.33       11.63      1.16 o
  -1   9   1       83.41       74.79      2.71 o
   0   9   1     1166.81     1282.76      9.34 o
   1   9   1      146.49      133.44      1.67 o
   2   9   1     2778.92     2738.18     16.79 o
   3   9   1        0.12        0.85      2.06 o
   4   9   1       10.04       10.92      1.78 o
   5   9   1      139.13      129.41      3.41 o
   6   9   1      508.20      502.86      7.45 o
   7   9   1       68.54       79.10      5.05 o
  -9  10   1       46.67       45.27      6.48 o
  -8  10   1        1.68        2.41      7.86 o
  -7  10   1      140.18      121.65      4.62 o
  -6  10   1      129.00      148.74      3.78 o
  -5  10   1        8.10        3.74      2.37 o
  -4  10   1        0.88        0.80      1.69 o
  -3  10   1       33.10       29.73      1.74 o
  -2  10   1     1464.38     1389.97     15.09 o
  -1  10   1     1953.86     1850.86     13.69 o
   0  10   1      140.49      166.38      2.96 o
   1  10   1      131.70      153.38      2.97 o
   2  10   1     3878.99     3936.30     32.57 o
   3  10   1     1653.84     1589.82     16.05 o
   4  10   1      261.94      264.24      3.89 o
   5  10   1       50.30       52.01      4.06 o
   6  10   1       50.72       37.53      4.90 o
  -9  11   1       50.47       48.24      6.58 o
  -8  11   1      142.18      155.22      7.29 o
  -7  11   1       12.21       16.58      3.39 o
  -6  11   1       86.24       86.71      4.33 o
  -5  11   1      458.29      464.12      5.07 o
  -4  11   1      241.24      238.96      3.50 o
  -3  11   1       14.95       21.30      1.85 o
  -2  11   1      926.80      887.94      4.48 o
  -1  11   1      287.82      278.10      4.35 o
   0  11   1       23.78       26.88      4.25 o
   1  11   1       23.19       23.55      2.53 o
   2  11   1      330.78      323.39      7.93 o
   3  11   1       57.45       60.68      3.94 o
   4  11   1        9.72        9.39      2.54 o
   5  11   1       13.29       14.83      4.49 o
   6  11   1        3.77        7.51      4.70 o
  -8  12   1        0.51       -0.91      5.94 o
  -7  12   1        2.13       -0.21      3.60 o
  -6  12   1       24.91       33.21      3.96 o
  -5  12   1     2062.40     2028.50     19.84 o
  -4  12   1      182.39      190.46      3.61 o
  -3  12   1        3.61        3.26      2.02 o
  -2  12   1        0.01        0.76      1.19 o
  -1  12   1       91.63      101.81      3.08 o
   0  12   1     1657.79     1649.26     17.83 o
   1  12   1       13.95       10.16      2.46 o
   2  12   1     1189.44     1283.23     19.05 o
   3  12   1      205.52      204.99      5.64 o
   4  12   1       40.37       62.07      4.19 o
   5  12   1       41.36       52.32      5.21 o
  -8  13   1       25.28       22.17      5.79 o
  -7  13   1       26.56       32.78      4.01 o
  -6  13   1       13.95       12.10      4.42 o
  -5  13   1        0.48        2.20      2.81 o
  -4  13   1      195.87      188.07      3.97 o
  -3  13   1        4.10        3.20      1.84 o
  -2  13   1       29.15       29.39      1.60 o
  -1  13   1        4.63        3.93      2.65 o
   0  13   1      573.26      601.50      6.97 o
   1  13   1       14.59       10.28      2.33 o
   2  13   1       86.10       99.33      7.00 o
   3  13   1       11.32       14.99      4.17 o
   4  13   1      966.57     1044.47     14.09 o
   5  13   1      100.35      108.18      6.41 o
  -8  14   1       59.18       57.08      6.15 o
  -7  14   1        9.43        9.01      4.42 o
  -6  14   1      161.86      179.19      7.01 o
  -5  14   1      179.21      187.16      4.50 o
  -4  14   1       49.54       50.13      2.94 o
  -3  14   1      272.80      302.85      4.35 o
  -2  14   1     1016.40      944.73      8.84 o
  -1  14   1       24.22       22.31      3.15 o
   0  14   1      428.29      401.04      5.46 o
   1  14   1      252.76      254.25      5.97 o
   2  14   1       32.37       26.16      5.56 o
   3  14   1        0.10       -2.38      4.01 o
   4  14   1      189.37      172.30      7.96 o
  -7  15   1        0.31       -2.46      4.68 o
  -6  15   1      248.79      249.05      7.31 o
  -5  15   1      298.56      315.15     11.24 o
  -4  15   1      235.83      212.49      6.60 o
  -3  15   1       63.51       52.82      3.86 o
  -2  15   1       60.55       61.77      4.18 o
  -1  15   1       43.46       40.21      3.36 o
   0  15   1       85.53       90.98      4.58 o
   1  15   1      226.92      214.31      5.93 o
   2  15   1        2.89        2.32      4.85 o
   3  15   1       25.64       20.43      5.25 o
   4  15   1       50.29       52.99      5.59 o
  -7  16   1       41.63       48.55      5.73 o
  -6  16   1      342.24      336.63     11.07 o
  -5  16   1        1.22        3.40      4.60 o
  -4  16   1      349.61      328.58      7.94 o
  -3  16   1      178.23      187.25      6.73 o
  -2  16   1       14.05       27.71      3.85 o
  -1  16   1      154.09      146.62      5.18 o
   0  16   1        0.39       -0.60      3.78 o
   1  16   1       43.78       49.70      4.47 o
   2  16   1      148.23      170.24      6.82 o
   3  16   1        3.48        3.61      6.12 o
  -6  17   1       51.07       67.77      6.07 o
  -5  17   1        0.15       -1.20      4.42 o
  -4  17   1      107.73       98.60      6.14 o
  -3  17   1       74.16       67.15      5.66 o
  -2  17   1       72.76       72.19      4.36 o
  -1  17   1        9.37       10.42      3.97 o
   0  17   1      122.87      113.80      5.14 o
   1  17   1        0.24        1.44      4.55 o
   2  17   1      113.69      115.95      6.70 o
  -5  18   1        3.85        7.94      4.84 o
  -4  18   1       13.64       26.20      5.28 o
  -3  18   1       75.40       79.35      5.98 o
  -2  18   1        0.85        1.14      4.03 o
  -1  18   1       18.19       10.31      4.18 o
   0  18   1       14.75       16.21      4.76 o
   1  18   1      151.86      153.17      7.00 o
  -3  19   1        0.70        8.08      5.24 o
  -2  19   1      196.88      199.53      7.76 o
  -1  19   1        0.00       -4.47      4.65 o
   0 -19   2        8.10       20.07      5.30 o
   1 -19   2        0.80        4.04      4.23 o
   2 -19   2       79.69       66.17      4.96 o
   3 -19   2        5.35        2.38      5.28 o
   4 -19   2       55.78       59.26      6.85 o
  -2 -18   2      154.63      152.40      6.10 o
  -1 -18   2       10.84        8.38      4.61 o
   0 -18   2      112.39      120.28      5.47 o
   1 -18   2      106.16      105.17      5.02 o
   2 -18   2       17.53       14.28      4.03 o
   3 -18   2        0.03       -3.59      5.00 o
   4 -18   2       43.64       52.33      6.58 o
   5 -18   2       68.39       62.91      6.21 o
  -3 -17   2        1.93        5.03      5.03 o
  -2 -17   2      103.86      111.50      5.40 o
  -1 -17   2       85.61       76.00      4.94 o
   0 -17   2       13.18       14.85      4.11 o
   1 -17   2        1.20       -1.84      3.72 o
   2 -17   2       14.45        9.22      3.82 o
   3 -17   2       11.86        8.65      3.59 o
   4 -17   2        8.88       10.06      5.55 o
   5 -17   2      155.44      147.56      7.81 o
   6 -17   2      143.82      145.82      7.04 o
  -4 -16   2       32.96       49.97      5.75 o
  -3 -16   2       31.05       40.17      5.26 o
  -2 -16   2      155.09      150.35      5.54 o
  -1 -16   2       21.76       19.57      4.42 o
   0 -16   2      187.64      197.06      4.76 o
   1 -16   2       23.58       19.32      3.86 o
   2 -16   2       30.08       29.05      3.76 o
   3 -16   2        1.60        1.86      3.35 o
   4 -16   2      608.01      562.62     10.75 o
   5 -16   2       88.68       99.89      7.23 o
   6 -16   2       31.94       30.57      5.40 o
   7 -16   2       10.08        8.73      6.53 o
  -4 -15   2       30.87       22.72      5.73 o
  -3 -15   2      100.89      114.88      6.59 o
  -2 -15   2      327.24      314.10      5.08 o
  -1 -15   2        1.78        2.81      2.18 o
   0 -15   2       60.99       60.94      2.89 o
   1 -15   2      322.65      311.08      5.26 o
   2 -15   2      279.99      257.14      5.70 o
   3 -15   2        4.39        3.38      2.63 o
   4 -15   2      213.02      202.66      4.87 o
   5 -15   2       82.71       79.44      6.44 o
   6 -15   2       70.01       40.38      4.92 o
   7 -15   2       11.11       13.56      4.21 o
  -5 -14   2       41.65       44.29      5.85 o
  -4 -14   2       24.71       18.91      4.05 o
  -3 -14   2      121.97      126.60      5.39 o
  -2 -14   2      666.79      653.29     10.11 o
  -1 -14   2       27.16       27.07      2.70 o
   0 -14   2      106.20       91.51      3.75 o
   1 -14   2       54.52       49.80      3.40 o
   2 -14   2      245.68      221.04      5.02 o
   3 -14   2       24.98       18.97      2.57 o
   4 -14   2      107.95       94.72      3.13 o
   5 -14   2      108.30      110.73      5.54 o
   6 -14   2       75.14       76.63      4.97 o
   7 -14   2       45.55       38.81      4.81 o
   8 -14   2       69.62       70.57      7.35 o
  -6 -13   2      226.48      237.86      7.19 o
  -5 -13   2        0.04       -1.53      3.97 o
  -4 -13   2       15.84       16.94      3.81 o
  -3 -13   2      461.24      455.20      7.12 o
  -2 -13   2       71.20       69.40      3.58 o
  -1 -13   2      672.36      744.44      7.50 o
   0 -13   2      295.78      286.24      4.84 o
   1 -13   2        1.41       -0.62      2.59 o
   2 -13   2        1.55        0.95      2.62 o
   3 -13   2       81.76       93.18      2.93 o
   4 -13   2        6.58        2.06      1.57 o
   5 -13   2       21.76       31.31      4.80 o
   6 -13   2       61.34       51.29      5.27 o
   7 -13   2        0.08        2.66      4.65 o
   8 -13   2       58.87       65.89      7.43 o
  -6 -12   2       43.18       51.03      4.29 o
  -5 -12   2        2.30        0.48      3.15 o
  -4 -12   2       50.07       43.73      4.04 o
  -3 -12   2      289.06      291.84      5.77 o
  -2 -12   2      130.33      138.83      4.51 o
  -1 -12   2       13.21       15.28      2.46 o
   0 -12   2     1501.14     1504.84     10.55 o
   1 -12   2      499.96      496.22      5.40 o
   2 -12   2       33.37       26.61      2.38 o
   3 -12   2     1348.36     1254.17      8.85 o
   4 -12   2      190.41      190.22      4.05 o
   5 -12   2        5.68        7.67      2.97 o
   6 -12   2      386.68      401.54      6.60 o
   7 -12   2       12.38        9.77      3.69 o
   8 -12   2        0.43       -2.56      8.77 o
  -6 -11   2       25.46       25.77      3.83 o
  -5 -11   2       28.05       30.25      3.65 o
  -4 -11   2      205.17      196.26      4.15 o
  -3 -11   2     1025.98     1007.82     10.58 o
  -2 -11   2       98.76       84.00      3.63 o
  -1 -11   2     1095.60     1115.43      6.36 o
   0 -11   2     2801.40     2703.12     14.57 o
   1 -11   2     2036.41     2078.69     11.78 o
   2 -11   2     1395.47     1396.50      7.07 o
   3 -11   2       40.91       47.50      2.71 o
   4 -11   2       79.43       64.67      3.30 o
   5 -11   2       80.65      118.72      3.72 o
   6 -11   2       32.35       35.97      3.73 o
   7 -11   2       59.30       72.12      3.61 o
   8 -11   2       76.31       71.09      6.85 o
  -7 -10   2       25.14       21.04      4.63 o
  -6 -10   2        0.23        0.28      3.08 o
  -5 -10   2      269.16      258.49      4.59 o
  -4 -10   2      356.02      350.12      6.89 o
  -3 -10   2     1559.07     1602.05     12.53 o
  -2 -10   2      141.61      123.44      3.54 o
  -1 -10   2       46.06       42.81      2.30 o
   0 -10   2      746.36      711.59      5.96 o
   1 -10   2      968.45     1023.90      8.91 o
   2 -10   2     2270.60     2289.19     11.45 o
   3 -10   2       67.47       75.32      1.97 o
   4 -10   2       17.65       12.72      2.23 o
   5 -10   2      285.28      278.58      4.58 o
   6 -10   2      474.59      447.69      5.63 o
   7 -10   2       63.03       71.75      3.33 o
   8 -10   2       53.88       50.69      5.12 o
   9 -10   2        0.47        3.12      6.23 o
  -7  -9   2       14.45       16.82      3.59 o
  -6  -9   2       39.74       37.45      3.09 o
  -5  -9   2       22.59       20.19      2.34 o
  -4  -9   2      333.36      337.05      3.70 o
  -3  -9   2      161.28      166.35      3.28 o
  -2  -9   2      521.92      560.61      4.75 o
  -1  -9   2      840.56     1028.19      7.24 o
   0  -9   2      441.47      413.81      5.07 o
   1  -9   2      202.53      166.10      2.81 o
   2  -9   2     7217.90     7580.82     36.62 o
   3  -9   2     1947.77     1966.38      9.10 o
   4  -9   2        9.58        9.98      1.92 o
   5  -9   2      113.15      109.68      2.76 o
   6  -9   2       19.19       17.47      2.71 o
   7  -9   2       12.39       15.40      2.43 o
   8  -9   2        1.92        3.48      4.32 o
   9  -9   2        0.71       -4.32      7.18 o
  -8  -8   2        0.62        4.88      5.89 o
  -7  -8   2       11.36       10.16      3.44 o
  -6  -8   2      113.68      102.88      3.40 o
  -5  -8   2      158.44      162.66      2.86 o
  -4  -8   2        4.27        4.48      0.93 o
  -3  -8   2      654.76      644.35      3.55 o
  -2  -8   2      447.20      446.51      3.02 o
  -1  -8   2        5.24        9.09      2.09 o
   0  -8   2     5557.45     5921.29     22.88 o
   1  -8   2       14.48        7.63      1.19 o
   2  -8   2     1718.81     1562.08      8.20 o
   3  -8   2      785.26      777.54      4.77 o
   4  -8   2      194.76      199.52      3.03 o
   5  -8   2      945.99      948.00      5.95 o
   6  -8   2       20.54       17.26      2.48 o
   7  -8   2        5.70        3.54      1.20 o
   8  -8   2       99.08      116.56      5.46 o
   9  -8   2       38.82       41.57      5.33 o
  -8  -7   2       17.78       19.99      5.28 o
  -7  -7   2       33.51       33.64      3.10 o
  -6  -7   2      406.39      403.85      7.40 o
  -5  -7   2      464.77      447.09      3.45 o
  -4  -7   2      932.30      886.13      4.19 o
  -3  -7   2      561.37      564.54      3.39 o
  -2  -7   2     2233.40     2329.92     11.78 o
  -1  -7   2     8692.73     8120.73     41.46 o
   0  -7   2     3610.97     3623.56     10.95 o
   1  -7   2      290.04      319.50      2.79 o
   2  -7   2     6840.09     6683.90     17.40 o
   3  -7   2      440.67      406.53      3.37 o
   4  -7   2      539.04      530.04      4.42 o
   5  -7   2      965.91     1055.12      5.67 o
   6  -7   2      141.68      148.26      3.80 o
   7  -7   2      394.01      401.78      7.30 o
   8  -7   2       33.57       37.74      4.71 o
   9  -7   2       23.47       25.80      5.60 o
  -8  -6   2        4.75        7.30      4.60 o
  -7  -6   2       18.00       14.87      2.68 o
  -6  -6   2      164.00      159.51      3.35 o
  -5  -6   2       31.49       36.29      2.06 o
  -4  -6   2     2021.51     2083.01      8.26 o
  -3  -6   2      454.84      504.36      6.47 o
  -2  -6   2      127.61      172.28      2.27 o
  -1  -6   2       23.98       27.65      1.13 o
   0  -6   2     2442.75     2472.04     11.35 o
   1  -6   2     1069.51     1043.29      4.80 o
   2  -6   2      977.70      979.98      4.69 o
   3  -6   2     1047.09     1041.30      4.82 o
   4  -6   2     5738.53     5555.36     28.58 o
   5  -6   2     2226.01     2173.11     10.44 o
   6  -6   2      206.92      211.89      8.78 o
   7  -6   2        0.32        1.22      3.28 o
   8  -6   2       37.18       45.48      5.10 o
   9  -6   2       28.67       15.06      5.55 o
  -8  -5   2      135.50      146.91      5.19 o
  -7  -5   2       40.29       40.29      2.69 o
  -6  -5   2       58.75       67.73      2.95 o
  -5  -5   2       51.90       53.48      2.28 o
  -4  -5   2      376.90      438.91      3.40 o
  -3  -5   2      634.08      691.20      6.88 o
  -2  -5   2     7025.29     7201.24     17.90 o
  -1  -5   2       42.45       45.22      1.09 o
   0  -5   2        6.26       10.20      1.06 o
   1  -5   2     8191.72     8295.77     27.20 o
   2  -5   2      729.38      805.56      3.80 o
   3  -5   2       85.69       87.52      1.49 o
   4  -5   2     1726.74     1809.02      7.73 o
   5  -5   2       63.91       72.11      1.60 o
   6  -5   2       16.33       15.90      2.61 o
   7  -5   2       27.98       26.00      3.43 o
   8  -5   2       91.36      101.81      6.48 o
   9  -5   2       36.98       34.31      5.91 o
  -9  -4   2       25.45       30.54      5.93 o
  -8  -4   2        2.63        3.26      3.83 o
  -7  -4   2      101.25       93.28      2.94 o
  -6  -4   2      309.63      312.16      3.77 o
  -5  -4   2      147.96      144.71      2.35 o
  -4  -4   2     2102.39     2054.01     11.04 o
  -3  -4   2      961.39     1060.39      5.31 o
  -2  -4   2       18.60       22.53      0.98 o
  -1  -4   2      687.84      697.64      3.59 o
   0  -4   2      305.75      282.81      2.36 o
   1  -4   2     2564.76     2814.75     11.39 o
   2  -4   2      249.81      261.67      2.50 o
   3  -4   2     9142.09     9219.14     18.58 o
   4  -4   2       22.87       25.61      1.45 o
   5  -4   2      228.02      230.04      2.23 o
   6  -4   2        9.52        6.54      2.49 o
   7  -4   2       34.83       24.11      3.97 o
   8  -4   2      252.87      236.11      9.15 o
   9  -4   2       69.20       63.07      6.75 o
  -9  -3   2       19.04       19.95      5.58 o
  -8  -3   2      176.36      178.52      5.31 o
  -7  -3   2        6.50        4.00      2.61 o
  -6  -3   2      450.45      438.89      3.98 o
  -5  -3   2      555.61      560.41      3.69 o
  -4  -3   2     4070.41     3985.10     17.86 o
  -3  -3   2      440.56      444.76      2.29 o
  -2  -3   2     3897.14     3874.85     14.05 o
  -1  -3   2      569.29      605.95      3.22 o
   0  -3   2       62.57       60.80      0.97 o
   1  -3   2     1060.39     1201.13      7.21 o
   2  -3   2      220.69      210.57      2.81 o
   3  -3   2     1779.52     1862.18      5.89 o
   4  -3   2        0.02        0.13      0.93 o
   5  -3   2      115.10       96.61      1.67 o
   6  -3   2      289.81      290.67      3.66 o
   7  -3   2       22.50       13.18      3.43 o
   8  -3   2      205.16      184.00      7.47 o
   9  -3   2        0.55        1.80      5.96 o
  -9  -2   2        6.56        5.44      5.34 o
  -8  -2   2       57.53       64.60      4.49 o
  -7  -2   2        7.86        9.42      1.32 o
  -6  -2   2       85.60       80.93      1.87 o
  -5  -2   2        9.91        6.96      1.27 o
  -4  -2   2      623.31      597.34      3.45 o
  -3  -2   2      289.77      285.69      1.94 o
  -2  -2   2     8154.30     7955.83     26.15 o
  -1  -2   2      166.52      169.30      1.36 o
   0  -2   2        4.81        5.36      0.81 o
   1  -2   2      310.53      291.42      1.94 o
   2  -2   2    28421.42    27691.84    196.10 o
   3  -2   2      911.35      848.01      3.90 o
   4  -2   2      101.57       78.02      1.35 o
   5  -2   2     1442.71     1376.42     10.15 o
   6  -2   2      296.99      280.89      3.52 o
   7  -2   2      211.11      226.98      4.06 o
   8  -2   2       26.92       29.67      4.57 o
   9  -2   2       42.79       30.27      6.33 o
  -9  -1   2       32.58       27.68      5.24 o
  -8  -1   2       30.25       31.71      3.79 o
  -7  -1   2       15.77       15.22      2.37 o
  -6  -1   2      126.52      115.98      3.29 o
  -5  -1   2      659.91      659.95      4.17 o
  -4  -1   2      872.60      971.43      3.10 o
  -3  -1   2     1320.72     1280.07      3.28 o
  -2  -1   2      273.14      291.25      1.67 o
  -1  -1   2      571.33      561.15      3.86 o
   0  -1   2       24.75       21.19      2.15 o
   1  -1   2     1600.83     1751.04      3.77 o
   2  -1   2    94011.70    87756.46    331.95 o
   3  -1   2      581.68      572.74      3.86 o
   4  -1   2      534.45      522.21      3.13 o
   5  -1   2       49.99       49.18      1.48 o
   6  -1   2       77.81       77.62      1.50 o
   7  -1   2        0.01       -0.02      2.49 o
   8  -1   2      132.18      156.46      6.32 o
   9  -1   2        9.44        7.80      6.07 o
  -9   0   2      107.30      116.07      5.46 o
  -8   0   2       63.08       48.60      2.83 o
  -7   0   2     1689.07     1628.60     15.50 o
  -6   0   2      176.76      190.61      2.56 o
  -5   0   2       63.73       83.27      2.11 o
  -4   0   2     4807.77     4810.80     23.21 o
  -3   0   2      141.57      151.37      1.35 o
  -2   0   2    12854.94    12733.39     62.72 o
  -1   0   2      194.95      206.07      2.87 o
   0   0   2      378.50      372.83      2.03 o
   1   0   2      393.33      417.58      1.90 o
   2   0   2    72558.91    66515.03    499.40 o
   3   0   2        3.53        6.89      0.95 o
   4   0   2       12.87       16.89      0.96 o
   5   0   2       34.59       30.96      1.60 o
   6   0   2      162.27      138.93      2.15 o
   7   0   2      252.23      227.42      8.13 o
   8   0   2       54.50       51.31      4.42 o
   9   0   2       13.43       17.09      4.53 o
  -9   1   2        1.10        3.13      4.91 o
  -8   1   2       31.30       36.81      2.26 o
  -7   1   2      276.87      260.34      4.35 o
  -6   1   2        0.01        1.83      1.94 o
  -5   1   2     2116.12     2151.95      8.75 o
  -4   1   2        0.25        0.21      1.10 o
  -3   1   2      287.58      301.53      2.34 o
  -2   1   2     2582.03     2559.40      7.05 o
  -1   1   2     2345.26     2490.87      7.59 o
   0   1   2     5028.55     4958.55     14.13 o
   1   1   2     3054.69     3166.46     11.75 o
   2   1   2     5603.16     5826.26     15.75 o
   3   1   2      168.96      159.92      2.45 o
   4   1   2        0.60       -1.00      1.48 o
   5   1   2      199.80      216.31      2.79 o
   6   1   2       13.85        7.20      1.32 o
   7   1   2       50.01       37.34      1.62 o
   8   1   2      178.26      163.48      5.64 o
   9   1   2       35.77       37.87      4.62 o
  -9   2   2       99.27      112.45      5.50 o
  -8   2   2       11.87       14.00      2.52 o
  -7   2   2     1112.77     1119.56      8.24 o
  -6   2   2      704.56      695.59      4.10 o
  -5   2   2      296.46      279.50      2.48 o
  -4   2   2      173.62      199.74      1.74 o
  -3   2   2      724.87      747.02      3.62 o
  -2   2   2     7820.00     7921.01     20.88 o
  -1   2   2      137.61      155.49      2.94 o
   0   2   2     2215.96     2485.48      8.12 o
   1   2   2     3591.44     3640.57     16.12 o
   2   2   2      744.52      735.68      4.11 o
   3   2   2      714.21      699.49      3.89 o
   4   2   2      254.41      272.10      2.40 o
   5   2   2       53.93       48.05      1.76 o
   6   2   2       76.15       78.83      2.43 o
   7   2   2       67.31       72.14      2.85 o
   8   2   2        5.51        2.57      4.15 o
  -9   3   2       12.26        9.44      3.89 o
  -8   3   2       49.10       54.29      3.31 o
  -7   3   2      108.89      122.99      4.14 o
  -6   3   2        3.42        4.23      1.69 o
  -5   3   2     1631.37     1625.20      5.92 o
  -4   3   2     3610.12     3814.21     12.91 o
  -3   3   2     1708.78     1623.36      7.47 o
  -2   3   2      658.75      628.86      2.36 o
  -1   3   2     7542.35     8120.10     31.69 o
   0   3   2    23368.83    23289.63     84.15 o
   1   3   2     5137.75     5223.44     31.62 o
   2   3   2      217.72      231.54      2.48 o
   3   3   2     1787.49     1797.73     11.35 o
   4   3   2       15.57       29.04      3.56 o
   5   3   2      119.08      130.89      2.42 o
   6   3   2       41.70       31.25      2.16 o
   7   3   2        0.25        0.25      2.95 o
   8   3   2        9.15        6.90      4.48 o
  -9   4   2       32.02       28.71      4.02 o
  -8   4   2      212.55      191.62      4.31 o
  -7   4   2     1077.24     1045.29      9.24 o
  -6   4   2      191.12      186.86      2.66 o
  -5   4   2        8.95        6.76      1.15 o
  -4   4   2     5268.35     5562.99     11.28 o
  -3   4   2     9917.20     9707.36     30.27 o
  -2   4   2       85.94       98.80      1.04 o
  -1   4   2        5.48       15.35      2.15 o
   0   4   2      366.91      321.01      4.27 o
   1   4   2       66.90       53.55      1.48 o
   2   4   2     3038.31     2917.95     18.26 o
   3   4   2     1428.14     1501.84     11.74 o
   4   4   2        6.09        9.70      1.00 o
   5   4   2       30.37       20.03      1.60 o
   6   4   2      142.92      144.10      3.00 o
   7   4   2       71.56       85.51      3.98 o
   8   4   2       46.57       49.42      4.80 o
  -9   5   2      113.06      110.36     11.33 o
  -8   5   2        3.58        4.56      2.65 o
  -7   5   2        4.38        2.50      2.25 o
  -6   5   2       63.79       58.45      1.80 o
  -5   5   2       90.68      131.92      1.34 o
  -4   5   2     2080.74     2112.42      5.82 o
  -3   5   2      206.90      197.45      1.95 o
  -2   5   2     3351.43     3402.53      7.65 o
  -1   5   2    20266.96    19115.55     74.63 o
   0   5   2      448.23      498.63      6.03 o
   1   5   2     1243.04     1393.95     11.37 o
   2   5   2     3745.06     3544.83     11.72 o
   3   5   2      197.75      205.05      2.85 o
   4   5   2     1003.97     1010.18      6.42 o
   5   5   2        5.45        3.10      2.44 o
   6   5   2        8.35        8.15      2.99 o
   7   5   2       97.86       90.82      4.48 o
   8   5   2       37.33       28.30      4.90 o
  -9   6   2       89.15       91.71      9.04 o
  -8   6   2      476.79      466.37      6.66 o
  -7   6   2       24.38       25.04      3.06 o
  -6   6   2       84.48       85.11      2.01 o
  -5   6   2      724.66      754.65      4.93 o
  -4   6   2      946.69      970.97      5.47 o
  -3   6   2     1024.54     1069.53      4.22 o
  -2   6   2     4178.89     4486.57     11.16 o
  -1   6   2       98.23      118.74      3.73 o
   0   6   2      288.01      286.16      3.95 o
   1   6   2      105.17       90.28      2.23 o
   2   6   2     1558.63     1661.09      6.84 o
   3   6   2       85.59       99.00      1.86 o
   4   6   2      975.21      980.57     10.66 o
   5   6   2      121.85      127.81      2.60 o
   6   6   2      205.52      219.71      5.28 o
   7   6   2       96.97      106.61      4.79 o
   8   6   2       28.85       32.90      5.77 o
  -9   7   2       48.24       49.33      8.33 o
  -8   7   2        1.60        5.41      3.87 o
  -7   7   2       94.84       87.55      3.03 o
  -6   7   2       12.83       14.78      1.49 o
  -5   7   2      779.08      804.97      3.93 o
  -4   7   2       67.88       71.73      1.84 o
  -3   7   2      187.76      263.11      2.04 o
  -2   7   2        3.00        6.37      1.04 o
  -1   7   2    18461.53    19211.49     98.41 o
   0   7   2        1.37        2.42      2.29 o
   1   7   2      314.81      359.70      4.40 o
   2   7   2      277.26      310.70      3.21 o
   3   7   2      115.79      117.00      2.00 o
   4   7   2     1543.51     1503.29     15.77 o
   5   7   2       97.33       89.71      2.39 o
   6   7   2       10.89       13.79      3.97 o
   7   7   2        6.18        9.24      4.34 o
  -9   8   2       49.44       67.97      6.19 o
  -8   8   2        0.06        3.69      3.60 o
  -7   8   2       40.82       45.40      1.85 o
  -6   8   2       86.07       93.21      2.34 o
  -5   8   2      252.82      237.65      3.33 o
  -4   8   2     1553.50     1553.03      8.36 o
  -3   8   2       28.31       40.28      1.67 o
  -2   8   2     1184.17     1295.21      5.61 o
  -1   8   2       10.69       10.92      1.70 o
   0   8   2     6724.77     7193.44     19.89 o
   1   8   2      496.22      434.57      8.43 o
   2   8   2      578.13      609.57      4.55 o
   3   8   2        3.35        3.23      2.31 o
   4   8   2     1348.97     1373.98     12.54 o
   5   8   2      307.72      272.99      7.34 o
   6   8   2      247.60      244.74      6.71 o
   7   8   2       49.17       56.51      4.75 o
  -9   9   2        6.53        0.28      5.24 o
  -8   9   2        7.13        9.28      5.10 o
  -7   9   2       17.55       14.44      1.76 o
  -6   9   2       14.03       14.54      2.00 o
  -5   9   2      149.92      161.05      3.83 o
  -4   9   2     1961.54     1997.90      8.10 o
  -3   9   2      419.53      359.03      3.32 o
  -2   9   2     1550.26     1308.77      5.27 o
  -1   9   2      238.72      253.99      3.60 o
   0   9   2      175.84      160.85      3.29 o
   1   9   2     1694.29     1698.74      7.64 o
   2   9   2        2.66        2.82      2.46 o
   3   9   2      305.62      305.88      7.03 o
   4   9   2       10.91       11.40      1.85 o
   5   9   2      121.67      121.88      5.30 o
   6   9   2       35.88       42.36      4.92 o
   7   9   2       28.47       29.90      4.46 o
  -9  10   2       45.36       39.40      6.25 o
  -8  10   2        6.19        2.44      5.30 o
  -7  10   2       44.45       37.87      2.75 o
  -6  10   2      165.81      162.93      3.47 o
  -5  10   2     2003.59     1962.96     11.68 o
  -4  10   2      462.13      493.97      3.90 o
  -3  10   2      198.40      188.30      3.23 o
  -2  10   2      633.69      580.78      4.42 o
  -1  10   2       18.16       18.87      2.12 o
   0  10   2       29.77       27.86      1.13 o
   1  10   2     3599.27     3536.84     28.72 o
   2  10   2       12.53       15.31      3.03 o
   3  10   2       22.23       21.97      3.02 o
   4  10   2       70.92       71.23      2.41 o
   5  10   2        0.01        0.63      3.58 o
   6  10   2       19.52       22.55      3.99 o
  -9  11   2       56.28       62.26      6.60 o
  -8  11   2       37.78       41.59      6.05 o
  -7  11   2      320.07      356.93      6.08 o
  -6  11   2       11.57        9.24      3.65 o
  -5  11   2       75.74       99.48      3.59 o
  -4  11   2        0.68        3.03      2.16 o
  -3  11   2      380.93      350.12      3.84 o
  -2  11   2        3.60        5.63      1.42 o
  -1  11   2       52.14       53.00      1.68 o
   0  11   2     1001.91      976.70      6.57 o
   1  11   2        0.15        1.22      1.12 o
   2  11   2      375.23      389.93      8.09 o
   3  11   2      151.11      125.53      4.01 o
   4  11   2        8.83        9.79      2.72 o
   5  11   2        0.68        1.43      3.48 o
   6  11   2       24.69       34.09      5.31 o
  -8  12   2        0.12        4.54      5.60 o
  -7  12   2      123.94      141.40      4.91 o
  -6  12   2       77.14       73.82      4.82 o
  -5  12   2      341.06      325.93      8.01 o
  -4  12   2      113.41       95.82      2.89 o
  -3  12   2      869.80      866.42      5.65 o
  -2  12   2      188.94      209.66      3.00 o
  -1  12   2      174.46      171.11      4.34 o
   0  12   2      204.28      193.82      4.18 o
   1  12   2       97.18       99.12      3.25 o
   2  12   2       14.62        9.63      4.92 o
   3  12   2       88.64       81.81      4.48 o
   4  12   2      176.40      191.81      7.84 o
   5  12   2       28.68       37.92      5.57 o
  -8  13   2        8.43       -0.60      5.39 o
  -7  13   2       62.64       71.47      4.95 o
  -6  13   2      196.93      198.11      6.17 o
  -5  13   2       14.05        7.03      2.63 o
  -4  13   2       49.32       46.06      2.60 o
  -3  13   2      365.37      347.00      4.99 o
  -2  13   2       21.74       22.15      1.92 o
  -1  13   2     2087.41     2037.35     16.39 o
   0  13   2      813.97      812.31      7.12 o
   1  13   2       15.64       19.02      2.48 o
   2  13   2        0.20        0.73      5.18 o
   3  13   2      665.44      638.29     12.02 o
   4  13   2       13.61       23.49      5.29 o
   5  13   2       90.15      101.74      6.57 o
  -8  14   2       34.57       30.11      6.65 o
  -7  14   2      147.56      153.61      6.08 o
  -6  14   2       52.88       60.04      5.23 o
  -5  14   2      422.20      457.57      6.49 o
  -4  14   2      727.64      691.63      6.59 o
  -3  14   2      419.27      391.95      6.14 o
  -2  14   2      241.99      264.18      5.68 o
  -1  14   2        7.99       18.45      3.26 o
   0  14   2      552.70      560.28      6.25 o
   1  14   2      249.28      248.46      6.03 o
   2  14   2       27.05       19.33      5.15 o
   3  14   2       59.01       55.27      4.67 o
   4  14   2       86.27      106.43      6.43 o
  -7  15   2        6.57       11.43      4.71 o
  -6  15   2        7.90        8.26      4.67 o
  -5  15   2        4.98        5.37      3.95 o
  -4  15   2      104.23      125.50      5.87 o
  -3  15   2      130.90      140.57      7.26 o
  -2  15   2       70.04       68.51      4.29 o
  -1  15   2      198.72      237.60      4.82 o
   0  15   2      490.52      479.44      7.40 o
   1  15   2        0.01       -0.23      4.49 o
   2  15   2       12.61       11.46      3.88 o
   3  15   2      125.76      134.00      7.99 o
  -7  16   2      276.32      265.06      7.84 o
  -6  16   2       37.10       25.76      4.98 o
  -5  16   2        0.17        4.96      3.87 o
  -4  16   2      236.06      206.44      6.78 o
  -3  16   2       24.58       17.95      4.58 o
  -2  16   2       55.46       65.56      4.25 o
  -1  16   2       28.33       25.14      4.02 o
   0  16   2       24.32       29.27      4.14 o
   1  16   2       11.28       15.02      4.60 o
   2  16   2        4.26        2.37      4.28 o
   3  16   2        3.01        8.49      5.94 o
  -6  17   2       17.05       18.76      5.31 o
  -5  17   2       21.74       19.49      4.32 o
  -4  17   2       57.65       53.89      5.65 o
  -3  17   2      292.46      294.93      8.91 o
  -2  17   2       16.22       21.26      4.24 o
  -1  17   2      109.05      123.46      5.12 o
   0  17   2       20.52       17.88      4.29 o
   1  17   2       11.76       15.10      5.20 o
   2  17   2      127.87      117.50      5.78 o
  -5  18   2       60.20       55.85      5.25 o
  -4  18   2       62.49       71.40      6.32 o
  -3  18   2       12.86       13.61      5.35 o
  -2  18   2       20.33       15.47      4.29 o
  -1  18   2        0.56        1.01      4.32 o
   0  18   2        1.21       -1.43      4.75 o
  -2  19   2      172.79      196.15      8.41 o
   2 -20   3      183.49      210.97      7.87 o
  -1 -19   3        0.01       -4.02      4.48 o
   0 -19   3        2.77        1.02      4.81 o
   1 -19   3        0.01        5.27      4.30 o
   2 -19   3      194.81      225.77      6.40 o
   3 -19   3        0.20       -0.36      6.35 o
   4 -19   3       47.79       50.19      7.08 o
  -2 -18   3        4.64        0.42      4.64 o
  -1 -18   3      235.97      234.01      6.69 o
   0 -18   3      105.01      117.75      5.58 o
   1 -18   3        1.60       -1.23      4.03 o
   2 -18   3       27.92       24.31      4.22 o
   3 -18   3       23.07       21.78      6.28 o
   4 -18   3        2.43        1.47      5.53 o
   5 -18   3       21.76       22.34      6.16 o
  -3 -17   3        5.20        6.53      4.77 o
  -2 -17   3       58.22       55.76      4.78 o
  -1 -17   3       22.22       30.35      4.74 o
   0 -17   3        8.52       10.51      4.37 o
   1 -17   3      372.51      382.55      7.14 o
   2 -17   3       22.81       20.79      3.84 o
   3 -17   3      168.37      157.49      7.24 o
   4 -17   3        9.88        8.71      5.74 o
   5 -17   3        2.54       -2.00      5.72 o
   6 -17   3        2.85        6.86      5.39 o
  -4 -16   3      304.23      280.11     10.23 o
  -3 -16   3       44.39       54.86      5.25 o
  -2 -16   3       11.65        8.52      4.01 o
  -1 -16   3      500.56      471.93      7.79 o
   0 -16   3      663.83      646.67      7.33 o
   1 -16   3       44.81       43.04      4.23 o
   2 -16   3       18.71       12.38      3.84 o
   3 -16   3        6.64        6.83      3.57 o
   4 -16   3       66.43       60.35      6.20 o
   5 -16   3        0.52        0.66      5.87 o
   6 -16   3        2.89        7.12      5.06 o
   7 -16   3        6.19        9.49      5.89 o
  -5 -15   3       47.77       41.22      5.80 o
  -4 -15   3        3.52        4.24      5.16 o
  -3 -15   3       98.06      103.90      4.14 o
  -2 -15   3        0.27       -0.78      2.96 o
  -1 -15   3       15.49       16.66      2.55 o
   0 -15   3      360.83      319.22      6.72 o
   1 -15   3       52.01       37.89      3.78 o
   2 -15   3        0.45       -2.00      3.23 o
   3 -15   3      111.33      107.70      4.35 o
   4 -15   3       78.43       87.79      3.11 o
   5 -15   3       19.23       12.51      5.49 o
   6 -15   3      462.84      481.98      8.99 o
   7 -15   3        0.44        0.89      6.32 o
  -5 -14   3       16.37       11.62      5.39 o
  -4 -14   3      107.75      101.55      4.89 o
  -3 -14   3       13.39        5.40      2.99 o
  -2 -14   3        9.88       10.20      3.08 o
  -1 -14   3     1473.79     1597.51     14.85 o
   0 -14   3     1444.34     1433.18      9.54 o
   1 -14   3       36.69       34.80      3.25 o
   2 -14   3       28.31       31.10      3.35 o
   3 -14   3      200.20      183.80      4.75 o
   4 -14   3      228.94      259.62      4.28 o
   5 -14   3      269.25      276.59      8.93 o
   6 -14   3       44.18       43.82      4.50 o
   7 -14   3       23.72       43.84      5.17 o
   8 -14   3        0.79        3.19      6.61 o
  -6 -13   3        0.70        0.99      4.03 o
  -5 -13   3        5.29        5.74      3.34 o
  -4 -13   3      283.56      293.63      6.51 o
  -3 -13   3      156.71      148.82      3.98 o
  -2 -13   3      175.41      156.13      4.19 o
  -1 -13   3       81.00      115.91      6.38 o
   0 -13   3     1622.51     1616.87      9.64 o
   1 -13   3      145.99      161.23      4.01 o
   2 -13   3      593.58      567.33      5.96 o
   3 -13   3       71.94       75.53      2.95 o
   4 -13   3       87.53       76.92      2.35 o
   5 -13   3       97.98      105.15      4.53 o
   6 -13   3      209.00      229.13      5.61 o
   7 -13   3        5.88        5.58      4.09 o
   8 -13   3        0.13        2.11      5.51 o
  -6 -12   3        6.38        4.77      4.05 o
  -5 -12   3      156.08      154.51      4.77 o
  -4 -12   3       40.52       46.65      3.43 o
  -3 -12   3        0.21        0.17      2.75 o
  -2 -12   3     2147.85     2060.28     17.76 o
  -1 -12   3     4852.91     4846.08     33.82 o
   0 -12   3      146.50      145.40      3.52 o
   1 -12   3      166.49      164.06      3.71 o
   2 -12   3      395.84      358.00      3.90 o
   3 -12   3     1263.92     1290.22     22.10 o
   4 -12   3      502.87      447.58      9.51 o
   5 -12   3        4.52        4.77      3.38 o
   6 -12   3        0.07        0.13      3.81 o
   7 -12   3       34.52       47.13      4.15 o
   8 -12   3       31.03       33.71      6.88 o
  -7 -11   3       93.79      109.21      5.94 o
  -6 -11   3        6.25        1.19      3.27 o
  -5 -11   3       31.35       21.75      3.48 o
  -4 -11   3       12.12       11.10      3.10 o
  -3 -11   3      106.71       94.16      3.40 o
  -2 -11   3     1633.56     1607.82     10.11 o
  -1 -11   3       53.11       52.90      2.65 o
   0 -11   3        0.29        3.92      1.94 o
   1 -11   3     1508.74     1593.47     12.64 o
   2 -11   3       27.64       27.02      1.79 o
   3 -11   3      265.66      251.87      3.21 o
   4 -11   3      462.52      442.48      7.98 o
   5 -11   3       65.61       66.33      3.86 o
   6 -11   3      154.60      147.16      4.82 o
   7 -11   3        4.68        1.13      3.47 o
   8 -11   3       49.66       46.87      6.44 o
  -7 -10   3        5.15        6.95      4.66 o
  -6 -10   3       48.49       49.00      3.70 o
  -5 -10   3       13.12        5.23      2.43 o
  -4 -10   3       29.24       25.11      2.48 o
  -3 -10   3      212.86      209.88      3.73 o
  -2 -10   3     3221.15     3180.68     18.60 o
  -1 -10   3      476.70      454.84      5.71 o
   0 -10   3        6.35        0.30      1.22 o
   1 -10   3      310.96      296.85      2.76 o
   2 -10   3     1245.94     1299.48      9.02 o
   3 -10   3      107.63      136.28      2.72 o
   4 -10   3      313.51      269.09      7.24 o
   5 -10   3      117.14      119.62      4.12 o
   6 -10   3      610.11      679.95      6.73 o
   7 -10   3        0.32       -1.38      2.79 o
   8 -10   3       11.25       10.83      4.68 o
  -7  -9   3       15.62       17.22      3.61 o
  -6  -9   3        2.74        4.15      2.74 o
  -5  -9   3      911.45      808.48      7.87 o
  -4  -9   3      355.34      333.47      3.11 o
  -3  -9   3      969.93      963.06      7.27 o
  -2  -9   3       60.40       50.04      1.67 o
  -1  -9   3        4.43        5.02      0.75 o
   0  -9   3       44.66       35.91      2.06 o
   1  -9   3      559.00      573.33      5.32 o
   2  -9   3      151.16      188.97      2.78 o
   3  -9   3        1.12       -1.20      1.45 o
   4  -9   3        1.79        2.15      1.02 o
   5  -9   3      542.72      572.99      5.56 o
   6  -9   3       33.19       38.67      3.03 o
   7  -9   3        9.60        5.00      2.77 o
   8  -9   3       42.06       55.40      5.10 o
   9  -9   3        1.80       -0.51      4.57 o
  -8  -8   3       23.35       23.92      5.36 o
  -7  -8   3      134.50      129.65      3.97 o
  -6  -8   3      297.78      247.69      4.25 o
  -5  -8   3      210.05      175.64      2.44 o
  -4  -8   3        5.76        7.12      1.44 o
  -3  -8   3        1.28        1.38      1.24 o
  -2  -8   3       35.07       39.54      1.50 o
  -1  -8   3        0.21        3.21      0.94 o
   0  -8   3     4030.48     4102.74     14.34 o
   1  -8   3      159.28      182.46      2.42 o
   2  -8   3      946.88      888.10      5.55 o
   3  -8   3     1837.18     1885.44      9.38 o
   4  -8   3        0.07        3.04      1.16 o
   5  -8   3       35.15       36.41      1.63 o
   6  -8   3      166.57      157.76      4.76 o
   7  -8   3       15.87       20.04      1.97 o
   8  -8   3       48.54       42.16      4.94 o
   9  -8   3       11.39       11.06      4.96 o
  -8  -7   3       94.23      103.97      5.99 o
  -7  -7   3       16.71       19.65      2.87 o
  -6  -7   3      488.09      468.86      4.14 o
  -5  -7   3       36.51       29.56      1.60 o
  -4  -7   3      225.23      222.47      2.48 o
  -3  -7   3      638.02      637.77      3.45 o
  -2  -7   3      652.89      723.44      5.29 o
  -1  -7   3       41.95       40.01      1.56 o
   0  -7   3      870.04      842.73      4.84 o
   1  -7   3       46.34       41.27      1.49 o
   2  -7   3        0.09        2.83      1.44 o
   3  -7   3        0.19        3.16      1.63 o
   4  -7   3     1757.12     1766.46     11.18 o
   5  -7   3      213.40      186.30      2.17 o
   6  -7   3      661.64      576.10      9.70 o
   7  -7   3      121.22      117.90      4.64 o
   8  -7   3       17.87       17.12      4.80 o
   9  -7   3        0.39       -4.93      5.62 o
  -8  -6   3        9.23        8.46      4.19 o
  -7  -6   3       12.56        8.66      2.50 o
  -6  -6   3       39.37       39.93      2.49 o
  -5  -6   3        0.74        1.65      1.73 o
  -4  -6   3       25.92       23.37      1.56 o
  -3  -6   3     3605.91     3336.83      9.84 o
  -2  -6   3     4741.05     4872.34     17.74 o
  -1  -6   3     3316.64     3620.21     18.25 o
   0  -6   3     6099.40     5954.21     11.37 o
   1  -6   3      475.83      457.56      3.08 o
   2  -6   3      959.64     1093.98      7.29 o
   3  -6   3      773.38      806.58      7.12 o
   4  -6   3      701.94      693.88      3.97 o
   5  -6   3       26.69       45.81      1.66 o
   6  -6   3      288.43      276.34      4.65 o
   7  -6   3       15.98        7.57      3.55 o
   8  -6   3        0.18       -2.33      5.14 o
   9  -6   3        2.36        1.48      5.60 o
  -8  -5   3      148.38      149.37      5.76 o
  -7  -5   3      261.94      264.98      3.61 o
  -6  -5   3     1646.27     1626.61     13.09 o
  -5  -5   3     1340.84     1275.73      6.04 o
  -4  -5   3       12.15       11.96      1.39 o
  -2  -5   3     3561.98     3642.68      9.64 o
  -1  -5   3     1187.46     1204.80      5.76 o
   0  -5   3       12.22        9.66      1.14 o
   1  -5   3     3827.73     3855.15     13.14 o
   2  -5   3       64.57       68.49      1.81 o
   3  -5   3       30.72       28.96      1.29 o
   4  -5   3      128.18      136.14      2.34 o
   5  -5   3       52.13       44.10      1.66 o
   6  -5   3      274.15      258.40      5.28 o
   7  -5   3      100.09      117.27      4.58 o
   8  -5   3       36.11       36.91      5.90 o
   9  -5   3        2.28        4.27      5.97 o
  -9  -4   3        3.23        5.21      5.01 o
  -8  -4   3       12.54       13.64      3.75 o
  -7  -4   3       19.54       18.64      2.61 o
  -6  -4   3        4.10        5.87      2.01 o
  -5  -4   3       12.83       13.03      1.69 o
  -4  -4   3     5394.09     5466.00     23.75 o
  -3  -4   3      739.15      805.45      4.35 o
  -2  -4   3     1760.33     1735.63      5.52 o
  -1  -4   3    15640.22    15504.50     70.36 o
   0  -4   3    18687.50    19059.83     68.72 o
   1  -4   3     6110.77     6390.83     25.92 o
   2  -4   3     3095.25     3172.80     10.94 o
   3  -4   3     2946.42     2984.86      9.94 o
   4  -4   3     2434.72     2425.71      9.54 o
   5  -4   3      598.11      617.58      7.33 o
   6  -4   3      346.84      352.93      4.30 o
   7  -4   3       24.61       22.67      5.21 o
   8  -4   3       18.63       37.06      6.19 o
   9  -4   3      213.97      204.04      8.30 o
  -9  -3   3        0.15       -0.09      4.00 o
  -8  -3   3       17.38       20.54      3.75 o
  -7  -3   3       47.78       53.39      2.24 o
  -6  -3   3       90.13       81.44      1.98 o
  -5  -3   3       20.72       18.63      1.33 o
  -4  -3   3     2040.29     2163.28      9.99 o
  -3  -3   3      291.23      349.39      1.83 o
  -2  -3   3        2.56        3.42      0.88 o
  -1  -3   3     7246.83     7496.27     55.98 o
   0  -3   3     1218.72     1397.09      4.23 o
   1  -3   3    19013.31    18726.29     76.45 o
   2  -3   3     2583.56     2493.54     13.79 o
   3  -3   3     1495.20     1499.83      4.97 o
   4  -3   3     2471.64     2511.59     11.24 o
   5  -3   3       23.79       24.88      1.54 o
   6  -3   3      145.70      136.14      5.22 o
   7  -3   3       50.28       58.53      3.75 o
   8  -3   3      271.95      316.21      9.48 o
   9  -3   3        7.93        2.65      6.24 o
  -9  -2   3        0.98        0.89      3.86 o
  -8  -2   3       78.31       80.35      4.30 o
  -7  -2   3     1073.76     1061.25      5.71 o
  -6  -2   3      476.27      492.77      3.47 o
  -5  -2   3      767.17      823.17      5.17 o
  -4  -2   3     1742.29     1584.73      8.05 o
  -3  -2   3        6.60        5.51      1.09 o
  -2  -2   3       53.33       55.23      1.22 o
  -1  -2   3     7687.99     7941.71     72.82 o
   0  -2   3      348.13      387.96      2.37 o
   1  -2   3      151.72      149.37      1.69 o
   2  -2   3     1122.91     1142.49      5.71 o
   3  -2   3      328.18      367.78      2.68 o
   4  -2   3      654.17      649.89      3.61 o
   5  -2   3       26.34       26.77      1.54 o
   6  -2   3       30.32       25.87      1.42 o
   7  -2   3        0.18       -0.23      1.77 o
   8  -2   3       19.44       27.53      6.05 o
   9  -2   3        1.00        4.79      6.30 o
  -9  -1   3       85.89       89.03      4.70 o
  -8  -1   3      148.94      159.67      3.54 o
  -7  -1   3      847.43      790.07      8.51 o
  -6  -1   3      311.76      308.77      3.11 o
  -5  -1   3        2.85        0.95      1.05 o
  -4  -1   3        1.83        6.25      0.88 o
  -3  -1   3     3040.19     3212.84     11.93 o
  -2  -1   3     8172.17     8676.52     41.18 o
  -1  -1   3       14.96       16.93      0.68 o
   0  -1   3      127.78      129.91      1.58 o
   1  -1   3     6671.66     6632.67     26.29 o
   2  -1   3     1260.70     1248.81      6.18 o
   3  -1   3     2335.16     2358.08      9.25 o
   4  -1   3     1188.97     1180.30      8.45 o
   5  -1   3      108.69      100.62      1.62 o
   6  -1   3      101.06       81.92      1.83 o
   7  -1   3       13.05       10.70      0.96 o
   8  -1   3       21.84       22.03      5.75 o
   9  -1   3        1.90        2.32      5.94 o
  -9   0   3       81.31       92.24      4.55 o
  -8   0   3       10.20        5.57      1.65 o
  -7   0   3      192.20      210.24      4.37 o
  -6   0   3       63.19       51.93      1.78 o
  -5   0   3     1464.00     1423.59      5.17 o
  -4   0   3       50.83       50.33      0.93 o
  -3   0   3     2613.27     2651.60     10.68 o
  -2   0   3    16850.20    16864.19     48.84 o
  -1   0   3     5156.49     5275.61     12.40 o
   0   0   3       71.30       53.33      0.87 o
   1   0   3     5487.39     5640.49     19.04 o
   2   0   3      184.33      190.72      1.68 o
   3   0   3      199.01      207.10      1.88 o
   4   0   3     3740.53     3837.99     19.22 o
   5   0   3     1083.16     1118.27      6.64 o
   6   0   3      319.17      314.18      4.30 o
   7   0   3       36.65       34.21      1.80 o
   8   0   3       82.04       79.18      4.85 o
   9   0   3        2.78        0.62      6.36 o
  -9   1   3       23.33       20.91      4.91 o
  -8   1   3      330.09      348.21      4.03 o
  -7   1   3      192.84      185.93      2.64 o
  -6   1   3      276.16      297.42      2.95 o
  -5   1   3     3465.88     3454.84     14.06 o
  -4   1   3     2341.34     2239.05      5.90 o
  -3   1   3      104.82       98.09      0.92 o
  -2   1   3     3022.25     2835.19      8.15 o
  -1   1   3      333.84      320.65      1.71 o
   0   1   3     4981.96     5009.64     17.97 o
   1   1   3      692.64      705.12      4.71 o
   2   1   3     1433.05     1477.02      6.48 o
   3   1   3     1927.93     1999.14      8.09 o
   4   1   3      202.77      225.36      3.00 o
   5   1   3        0.50        0.08      1.38 o
   6   1   3        5.19        3.90      1.48 o
   7   1   3      149.82      168.36      4.07 o
   8   1   3       56.22       61.99      4.73 o
  -9   2   3       42.13       27.44      5.62 o
  -8   2   3      159.60      151.50      3.31 o
  -7   2   3       31.44       27.05      2.29 o
  -6   2   3       98.64      113.07      2.09 o
  -5   2   3     4896.40     4896.20     17.92 o
  -4   2   3      121.53      172.42      1.59 o
  -3   2   3     3174.14     3467.87     12.88 o
  -2   2   3      424.59      402.45      1.89 o
  -1   2   3      479.47      514.70      2.23 o
   0   2   3     1847.43     1978.89      4.12 o
   1   2   3     2318.02     2507.78      6.12 o
   2   2   3     7261.48     7365.87     29.38 o
   3   2   3      293.61      324.12      2.54 o
   4   2   3     1085.55     1076.03      5.52 o
   5   2   3      583.98      526.15      6.08 o
   6   2   3      304.73      291.06      4.92 o
   7   2   3        7.96        7.69      2.47 o
   8   2   3       11.38        8.90      4.51 o
  -9   3   3       93.59       78.69      4.65 o
  -8   3   3        9.99        8.08      2.55 o
  -7   3   3       50.13       61.56      2.65 o
  -6   3   3      140.59      142.02      2.47 o
  -5   3   3      979.02      968.98      5.78 o
  -4   3   3      295.61      310.40      2.43 o
  -3   3   3     2062.32     2344.20      6.38 o
  -2   3   3     5794.68     5659.58     26.27 o
  -1   3   3      290.29      269.27      1.79 o
   0   3   3     4374.51     4438.25     18.46 o
   1   3   3     3835.84     4062.03     19.43 o
   2   3   3      180.47      160.95      2.16 o
   3   3   3       11.56       10.36      1.11 o
   4   3   3      300.14      300.06      3.35 o
   5   3   3      258.90      260.18      4.12 o
   6   3   3      408.55      400.34      4.15 o
   7   3   3        3.13        4.90      3.18 o
   8   3   3        3.13        5.29      4.50 o
  -9   4   3       15.28       20.12      4.92 o
  -8   4   3       13.35        9.35      2.71 o
  -7   4   3      851.62      857.75      6.06 o
  -6   4   3      496.17      495.62      3.71 o
  -5   4   3       63.11       56.65      1.12 o
  -4   4   3      164.75      169.67      1.71 o
  -3   4   3       51.27       58.25      1.25 o
  -2   4   3      235.20      246.82      1.62 o
  -1   4   3     4045.39     4241.96     10.96 o
   0   4   3      130.97      134.41      2.01 o
   1   4   3     1575.54     1694.33     10.36 o
   2   4   3      449.76      443.47      3.76 o
   3   4   3      371.78      392.28      6.17 o
   4   4   3      245.32      274.28      4.02 o
   5   4   3        1.47        0.25      1.41 o
   6   4   3       41.42       42.26      2.15 o
   7   4   3      401.45      390.14      6.66 o
   8   4   3        1.23        0.06      4.55 o
  -9   5   3      247.33      239.38     13.43 o
  -8   5   3        2.01        2.66      2.51 o
  -7   5   3        1.13        2.52      1.94 o
  -6   5   3     2123.21     2057.63     15.67 o
  -5   5   3     3374.46     3184.37     11.89 o
  -4   5   3      414.31      417.63      2.38 o
  -3   5   3      216.13      228.10      1.98 o
  -2   5   3      967.47     1055.47      3.24 o
  -1   5   3      432.82      446.83      3.61 o
   0   5   3     1737.81     1890.94      9.00 o
   1   5   3       56.67       70.14      1.45 o
   2   5   3     6763.51     6875.42     16.73 o
   3   5   3      211.79      219.45      3.26 o
   4   5   3       30.33       23.82      2.65 o
   5   5   3        0.13        0.14      2.42 o
   6   5   3      149.03      149.21      5.54 o
   7   5   3        0.73        4.58      3.76 o
   8   5   3        0.96        1.79      4.85 o
  -9   6   3       98.13       93.09      5.85 o
  -8   6   3      324.78      341.48      5.83 o
  -7   6   3       38.09       34.53      1.82 o
  -6   6   3        1.20        1.66      0.92 o
  -5   6   3       22.45       27.50      0.99 o
  -4   6   3      657.22      611.26      4.25 o
  -3   6   3     5736.27     5723.15     12.13 o
  -2   6   3       11.16       12.25      0.88 o
  -1   6   3     1193.79     1163.49      5.44 o
   0   6   3     9929.04    10532.55     23.89 o
   1   6   3        1.10        5.26      1.18 o
   2   6   3       34.59       41.12      1.93 o
   3   6   3     2052.32     1972.17     10.71 o
   4   6   3      698.18      696.54      6.72 o
   5   6   3      349.59      366.57      5.51 o
   6   6   3       36.17       36.67      4.14 o
   7   6   3      152.03      174.26      5.33 o
  -9   7   3      130.53      148.49      6.71 o
  -8   7   3        4.06       10.69      2.44 o
  -7   7   3     1477.67     1479.05      8.03 o
  -6   7   3     1347.28     1368.60      8.15 o
  -5   7   3       16.66       17.96      1.24 o
  -4   7   3      131.91      150.25      2.04 o
  -3   7   3      583.84      563.36      3.34 o
  -2   7   3      587.72      602.05      3.83 o
  -1   7   3      980.48     1151.69      5.86 o
   0   7   3        1.74        4.82      1.94 o
   1   7   3     3702.00     3707.26     22.59 o
   2   7   3       19.70       24.68      1.72 o
   3   7   3      121.33      121.23      3.23 o
   4   7   3      115.55      103.02      2.40 o
   5   7   3       55.69       57.77      3.63 o
   6   7   3        8.41       10.79      3.91 o
   7   7   3        0.38        5.25      4.01 o
  -9   8   3        9.94        6.27      4.87 o
  -8   8   3        0.14        3.13      4.77 o
  -7   8   3      158.13      146.31      2.28 o
  -6   8   3      195.80      197.94      2.78 o
  -5   8   3      173.30      172.90      2.81 o
  -4   8   3       59.51       62.44      1.93 o
  -3   8   3     4007.18     4035.00     17.30 o
  -2   8   3       37.01       48.83      1.92 o
   0   8   3       69.95       73.05      4.46 o
   1   8   3       69.37       81.37      3.27 o
   2   8   3      111.70       86.88      2.76 o
   3   8   3      818.67      802.45     10.22 o
   4   8   3       84.44       85.79      3.60 o
   5   8   3       46.79       48.89      4.22 o
   6   8   3       17.34       22.19      4.28 o
   7   8   3       58.72       68.19      6.17 o
  -9   9   3       95.61       78.88      6.04 o
  -8   9   3      250.61      256.25      7.76 o
  -7   9   3      443.13      392.16      3.52 o
  -6   9   3       55.98       49.11      2.55 o
  -5   9   3      320.53      318.44      3.61 o
  -4   9   3      483.91      511.98      4.03 o
  -3   9   3       41.54       51.20      1.48 o
  -2   9   3        4.72       10.77      1.75 o
  -1   9   3      320.45      298.42      3.75 o
   0   9   3      526.01      561.11      4.81 o
   1   9   3      153.54      161.19      3.56 o
   2   9   3      245.77      243.11      4.53 o
   3   9   3     1335.69     1402.95      9.12 o
   4   9   3       44.52       40.27      4.17 o
   5   9   3      429.32      416.62     10.94 o
   6   9   3       46.25       47.40      4.76 o
  -9  10   3      105.00      111.70      7.14 o
  -8  10   3        4.60        2.60      5.38 o
  -7  10   3        2.95        5.51      2.16 o
  -6  10   3       12.34       10.00      2.15 o
  -5  10   3     1257.89     1278.57      7.32 o
  -4  10   3     1168.89     1162.48      5.47 o
  -3  10   3      300.93      271.58      2.94 o
  -2  10   3        2.77        2.59      1.39 o
  -1  10   3     1922.75     1924.40     11.60 o
   0  10   3      634.73      599.91      5.23 o
   1  10   3        0.07        2.32      1.61 o
   2  10   3     2980.27     2969.02     22.13 o
   3  10   3        5.73        6.02      1.87 o
   4  10   3      138.11      133.55      3.79 o
   5  10   3       32.92       31.23      4.02 o
   6  10   3       26.27       29.96      4.38 o
  -9  11   3       73.30       89.27      7.08 o
  -8  11   3      588.03      611.47     11.34 o
  -7  11   3      487.88      518.71     10.42 o
  -6  11   3      760.21      790.48      8.00 o
  -5  11   3      456.16      454.69      4.98 o
  -4  11   3      918.17      908.19      5.53 o
  -3  11   3      161.47      159.48      2.85 o
  -2  11   3      410.25      386.40      4.14 o
  -1  11   3        6.21        5.86      1.41 o
   0  11   3     2863.90     2789.40     16.42 o
   1  11   3      124.22      114.96      2.51 o
   2  11   3       36.48       33.88      3.06 o
   3  11   3       29.86       28.97      2.98 o
   4  11   3       11.50       10.44      2.85 o
   5  11   3        4.97        1.97      3.76 o
  -8  12   3        3.48        6.03      5.68 o
  -7  12   3       89.81       74.70      4.90 o
  -6  12   3      121.86      125.38      5.50 o
  -5  12   3        1.36       -0.47      2.21 o
  -4  12   3       54.36       48.61      2.50 o
  -3  12   3       51.21       54.11      3.06 o
  -2  12   3        0.03        0.01      2.02 o
  -1  12   3        7.65       11.81      1.55 o
   0  12   3      276.46      310.58      4.34 o
   1  12   3       83.06       78.21      1.93 o
   2  12   3     1654.71     1644.09     10.62 o
   3  12   3       14.26       16.81      2.92 o
   4  12   3       54.53       51.68      4.12 o
   5  12   3      122.67      154.02      6.84 o
  -8  13   3      106.38      115.37     11.86 o
  -7  13   3        3.05        2.34      4.15 o
  -6  13   3        2.65        0.04      4.20 o
  -5  13   3       18.36       24.37      2.63 o
  -4  13   3      140.37      123.85      2.98 o
  -3  13   3      700.05      679.81      6.32 o
  -2  13   3      326.83      278.27      4.41 o
  -1  13   3     1161.75     1066.94      8.52 o
   0  13   3      203.67      197.14      3.81 o
   1  13   3      234.62      223.27      4.01 o
   2  13   3      262.09      261.70     10.52 o
   3  13   3      123.81      128.06      5.94 o
   4  13   3       40.04       40.77      5.81 o
  -7  14   3        8.69        4.07      4.66 o
  -6  14   3        0.48       -3.44      4.49 o
  -5  14   3      114.32      123.72      3.94 o
  -4  14   3      462.63      465.93      5.55 o
  -3  14   3      233.79      196.32      4.45 o
  -2  14   3      288.13      264.35      5.91 o
  -1  14   3     1328.50     1375.35     10.27 o
   0  14   3      183.57      167.07      3.82 o
   1  14   3        4.73        6.09      4.15 o
   2  14   3       22.51       20.03      4.62 o
   3  14   3       30.02       43.06      4.55 o
   4  14   3        0.55        3.93      5.38 o
  -7  15   3        0.06       -1.51      5.11 o
  -6  15   3       68.33       71.29      5.65 o
  -5  15   3       32.50       24.72      3.88 o
  -4  15   3       15.48       11.96      4.68 o
  -3  15   3      102.99       82.16      5.28 o
  -2  15   3      273.12      236.79      6.85 o
  -1  15   3       24.36       37.54      3.44 o
   0  15   3        6.82        9.91      3.92 o
   1  15   3      397.78      408.19      8.16 o
   2  15   3        1.43        0.59      4.50 o
   3  15   3        0.30        3.12      4.96 o
  -6  16   3       18.36       17.38      5.34 o
  -5  16   3      256.95      245.90      6.05 o
  -4  16   3        2.31        7.40      4.56 o
  -3  16   3        0.28        2.93      4.86 o
  -2  16   3        4.34        4.63      4.04 o
  -1  16   3       21.89       24.61      4.04 o
   0  16   3        0.95        4.24      3.97 o
   1  16   3      235.54      252.36      7.25 o
   2  16   3        8.59       10.47      4.61 o
  -6  17   3       31.34       33.53      5.88 o
  -5  17   3        0.64       -2.56      4.61 o
  -4  17   3       23.26       19.89      5.03 o
  -3  17   3        1.72       10.90      5.24 o
  -2  17   3     1452.83     1407.16     19.18 o
  -1  17   3       21.72       25.55      4.21 o
   0  17   3        3.28        0.25      4.80 o
   1  17   3      569.54      628.54     10.73 o
  -4  18   3       38.33       42.97      5.39 o
  -3  18   3       59.54       51.37      6.25 o
  -2  18   3      100.19      113.47      6.84 o
  -1  18   3       33.70       56.07      5.72 o
   0  18   3       14.54        5.54      5.29 o
   1 -20   4      146.01      139.30      6.31 o
   2 -20   4       73.37       93.84      7.87 o
  -1 -19   4       14.81       11.27      4.58 o
   0 -19   4       54.61       48.21      4.81 o
   1 -19   4       30.15       20.84      4.26 o
   2 -19   4       83.45       83.25      5.45 o
   3 -19   4       35.37       46.47      7.01 o
   4 -19   4      206.53      229.20      9.44 o
  -2 -18   4      114.01      122.50      5.71 o
  -1 -18   4       23.34       17.40      4.41 o
   0 -18   4       62.33       69.70      5.04 o
   1 -18   4      152.98      165.20      5.70 o
   2 -18   4       33.95       42.43      4.84 o
   3 -18   4      222.84      228.79      8.68 o
   4 -18   4        8.46        1.49      6.00 o
   5 -18   4       73.59       76.95      7.22 o
  -3 -17   4       70.18       64.53      5.20 o
  -2 -17   4       25.51       23.05      4.47 o
  -1 -17   4      160.04      154.77      5.86 o
   0 -17   4        4.59       11.66      4.37 o
   1 -17   4      117.76      111.81      5.11 o
   2 -17   4      513.54      542.85     14.78 o
   3 -17   4      276.90      272.12      6.32 o
   4 -17   4      157.55      189.12      8.01 o
   5 -17   4       85.11       92.47      6.68 o
   6 -17   4       23.94       32.79      5.49 o
  -4 -16   4       20.00       14.04      5.25 o
  -3 -16   4       45.65       61.66      5.04 o
  -2 -16   4       43.65       28.44      3.25 o
  -1 -16   4       78.28       76.64      3.73 o
   0 -16   4       21.85       14.23      3.48 o
   1 -16   4        2.45        7.77      3.84 o
   2 -16   4        0.50        1.00      4.17 o
   3 -16   4      240.45      247.18      7.63 o
   4 -16   4      164.40      149.69      9.30 o
   5 -16   4       77.69       68.06      6.51 o
   6 -16   4      183.05      180.70      6.99 o
   7 -16   4       25.59       21.50      7.44 o
  -5 -15   4        5.71        7.00      5.25 o
  -4 -15   4       70.70       85.52      4.58 o
  -3 -15   4      183.36      176.41      4.62 o
  -2 -15   4      632.89      580.70      6.90 o
  -1 -15   4      185.22      183.33      3.92 o
   0 -15   4      113.17      120.96      4.66 o
   1 -15   4       34.19       31.63      3.84 o
   2 -15   4        1.51       -3.13      3.66 o
   3 -15   4      253.53      242.14      5.62 o
   4 -15   4      233.68      252.48      5.52 o
   5 -15   4        0.08       -2.21      4.22 o
   6 -15   4       11.13       14.00      4.08 o
   7 -15   4      166.43      152.59      6.78 o
  -5 -14   4      233.15      237.06      7.34 o
  -4 -14   4       33.43       32.38      4.17 o
  -3 -14   4        8.60        7.35      2.92 o
  -2 -14   4      241.66      244.40      5.76 o
  -1 -14   4        3.72        6.25      3.39 o
   0 -14   4      175.38      176.00      4.72 o
   1 -14   4      193.71      201.28      5.19 o
   2 -14   4       65.83       66.32      4.22 o
   3 -14   4       46.94       57.12      3.03 o
   4 -14   4       77.35       79.97      3.02 o
   5 -14   4       88.92       86.61      4.78 o
   6 -14   4      357.63      410.69      8.85 o
   7 -14   4        2.97        6.15      4.22 o
  -6 -13   4       33.31       25.83      5.47 o
  -5 -13   4       28.68       26.34      4.19 o
  -4 -13   4     1049.23     1042.13     10.70 o
  -3 -13   4      188.57      176.37      4.02 o
  -2 -13   4      388.63      377.92      5.59 o
  -1 -13   4      581.10      605.73     10.03 o
   0 -13   4      903.47      887.93      7.51 o
   1 -13   4       36.44       44.44      3.24 o
   2 -13   4       59.72       60.01      2.85 o
   3 -13   4        0.56       -0.37      2.47 o
   4 -13   4     1346.79     1286.92     16.02 o
   5 -13   4      385.66      401.21      6.49 o
   6 -13   4      119.17      139.18      5.07 o
   7 -13   4      154.37      151.60      5.44 o
   8 -13   4        4.47       12.70      6.33 o
  -6 -12   4       14.68       16.30      4.21 o
  -5 -12   4       72.92       69.79      4.46 o
  -4 -12   4       33.30       36.59      3.39 o
  -3 -12   4      234.96      233.08      4.45 o
  -2 -12   4      498.32      476.39      7.43 o
  -1 -12   4      408.45      394.54      4.88 o
   0 -12   4       88.80      111.98      3.25 o
   1 -12   4      126.91      128.10      3.65 o
   2 -12   4       19.12       16.79      2.49 o
   3 -12   4       13.17        6.73      2.93 o
   4 -12   4        0.06        1.12      1.94 o
   5 -12   4      267.67      250.86      5.44 o
   6 -12   4      114.33       93.99      4.45 o
   7 -12   4       15.08       16.51      3.72 o
   8 -12   4       10.23       14.40      6.92 o
  -7 -11   4      428.09      496.24     17.36 o
  -6 -11   4       21.50       20.78      3.43 o
  -5 -11   4      265.78      260.65      5.51 o
  -4 -11   4        0.67       -0.33      1.82 o
  -3 -11   4     1532.26     1560.79      7.31 o
  -2 -11   4       68.18       71.18      2.50 o
  -1 -11   4      488.13      456.32      4.47 o
   0 -11   4      337.90      349.07      4.01 o
   1 -11   4      800.33      790.12      6.02 o
   2 -11   4      756.13      793.03      6.46 o
   3 -11   4      381.00      358.99      5.08 o
   4 -11   4       89.09       99.19      3.68 o
   5 -11   4        1.04        1.58      2.80 o
   6 -11   4       29.88       17.82      3.76 o
   7 -11   4        8.01        9.36      3.51 o
   8 -11   4       48.72       48.49      6.61 o
  -7 -10   4       96.76      103.28      5.66 o
  -6 -10   4      567.06      548.59      7.22 o
  -5 -10   4       62.10       67.12      2.13 o
  -4 -10   4       85.42      103.42      3.38 o
  -3 -10   4       34.03       31.72      1.79 o
  -2 -10   4        5.40        6.58      1.58 o
  -1 -10   4      242.21      252.12      4.47 o
   0 -10   4     1300.74     1351.45     16.19 o
   1 -10   4       33.34       26.09      1.72 o
   2 -10   4      234.90      270.12      3.14 o
   3 -10   4      903.50      887.30      6.19 o
   4 -10   4      191.09      206.23      4.24 o
   5 -10   4       35.18       23.00      1.46 o
   6 -10   4       22.34       25.98      3.14 o
   7 -10   4        1.30       -2.73      3.53 o
   8 -10   4        3.04       -2.04      4.93 o
  -7  -9   4      162.97      148.26      6.10 o
  -6  -9   4       41.26       43.79      2.38 o
  -5  -9   4      280.70      267.78      4.76 o
  -4  -9   4      138.35      148.77      2.63 o
  -3  -9   4       55.86       52.57      1.70 o
  -2  -9   4      124.53      136.54      2.30 o
  -1  -9   4       97.39      105.48      2.81 o
   0  -9   4        0.95        4.39      1.59 o
   1  -9   4      206.79      259.24      2.97 o
   2  -9   4     2976.48     3061.25      9.16 o
   3  -9   4      675.59      641.67      6.51 o
   4  -9   4      426.27      472.61      5.45 o
   5  -9   4      174.31      190.22      2.90 o
   6  -9   4        7.57        3.36      2.38 o
   7  -9   4        0.22        1.40      3.00 o
   8  -9   4       18.49       18.77      5.06 o
  -8  -8   4       32.95       27.30      5.45 o
  -7  -8   4      112.12      118.15      3.87 o
  -6  -8   4        0.59        0.89      2.13 o
  -5  -8   4       34.64       42.76      2.07 o
  -4  -8   4     2162.64     1987.00     12.04 o
  -3  -8   4        0.01        0.45      1.20 o
  -2  -8   4     1684.70     1596.12      6.04 o
  -1  -8   4     1021.93     1018.46      5.57 o
   0  -8   4     2230.46     2188.72      8.24 o
   1  -8   4     1693.12     1568.79      6.35 o
   2  -8   4     1947.08     2002.64     14.01 o
   3  -8   4      681.26      709.16      5.06 o
   4  -8   4       88.81       98.11      2.07 o
   5  -8   4      490.68      442.26      3.88 o
   6  -8   4        3.10        3.82      1.83 o
   7  -8   4        6.00       13.00      2.46 o
   8  -8   4        9.32        3.72      4.98 o
   9  -8   4        9.86        9.10      5.96 o
  -8  -7   4       27.80       27.21      4.39 o
  -7  -7   4        2.60        5.09      2.69 o
  -6  -7   4       19.57       25.77      2.44 o
  -5  -7   4       13.65       15.49      1.72 o
  -4  -7   4        6.68        8.23      1.09 o
  -3  -7   4      181.95      139.77      2.05 o
  -2  -7   4      353.28      383.78      2.93 o
  -1  -7   4      611.82      639.82      6.76 o
   0  -7   4      416.37      360.64      3.20 o
   1  -7   4      549.61      532.80      3.65 o
   2  -7   4     5963.62     5877.46     30.90 o
   3  -7   4       12.13       13.64      1.94 o
   4  -7   4        6.34        2.67      1.52 o
   5  -7   4      889.32      841.34      5.59 o
   6  -7   4      207.10      206.63      4.56 o
   7  -7   4       25.13       30.74      4.78 o
   8  -7   4       66.05       64.91      5.70 o
   9  -7   4        1.75       -1.25      5.34 o
  -8  -6   4        3.11       -0.39      3.94 o
  -7  -6   4       24.83       22.14      2.56 o
  -6  -6   4        0.02        1.15      2.13 o
  -5  -6   4       74.53       72.63      2.19 o
  -4  -6   4       49.71       58.86      1.36 o
  -3  -6   4      578.04      504.02      3.18 o
  -2  -6   4    20261.87    22216.38    100.14 o
  -1  -6   4     3843.41     3904.53     11.16 o
   0  -6   4     1880.67     1929.71      6.78 o
   1  -6   4      125.81      138.02      2.06 o
   2  -6   4     1377.18     1356.64      7.36 o
   3  -6   4      202.80      193.18      2.77 o
   4  -6   4      785.37      813.55      5.96 o
   5  -6   4      340.96      309.78      2.94 o
   6  -6   4      353.14      373.03      5.96 o
   7  -6   4        0.71        0.05      4.87 o
   8  -6   4       15.81       22.13      5.94 o
   9  -6   4       38.16       45.29      7.00 o
  -8  -5   4      102.06      113.94      5.00 o
  -7  -5   4        4.76        9.20      1.95 o
  -6  -5   4      410.44      404.98      3.86 o
  -5  -5   4        1.18        4.19      1.46 o
  -4  -5   4        0.38        1.43      0.90 o
  -3  -5   4       94.94      112.95      1.80 o
  -2  -5   4      101.08       88.71      1.68 o
  -1  -5   4     2402.91     2357.40     11.27 o
   0  -5   4      369.58      354.46      2.50 o
   1  -5   4       48.11       53.19      1.72 o
   2  -5   4      123.01      122.92      2.21 o
   3  -5   4       14.15       12.45      1.46 o
   4  -5   4       12.10       15.09      1.60 o
   5  -5   4        8.44        7.28      1.64 o
   6  -5   4      655.88      631.71      6.78 o
   7  -5   4        0.01        0.63      4.91 o
   8  -5   4      148.22      145.14      7.10 o
   9  -5   4       51.36       55.49      6.59 o
  -9  -4   4      178.76      188.91      6.01 o
  -8  -4   4      192.04      209.11      5.68 o
  -7  -4   4       43.22       39.82      1.81 o
  -6  -4   4      311.52      319.70      3.20 o
  -5  -4   4      418.32      402.99      3.46 o
  -4  -4   4     1187.70     1237.96      5.97 o
  -3  -4   4       46.30       72.95      1.31 o
  -2  -4   4    10430.41    10281.02     43.77 o
  -1  -4   4     9283.73     9091.38     23.00 o
   0  -4   4     2123.98     2132.60      7.95 o
   1  -4   4     1389.66     1392.96      5.20 o
   2  -4   4      163.49      177.98      2.18 o
   3  -4   4      695.15      689.21      4.37 o
   4  -4   4      504.14      520.99      5.07 o
   5  -4   4     1161.82     1278.35      9.26 o
   6  -4   4        6.51        4.76      1.82 o
   7  -4   4        0.77        2.85      3.04 o
   8  -4   4        8.43       17.78      6.10 o
   9  -4   4        0.71        6.60      6.52 o
  -9  -3   4       16.92       11.68      4.14 o
  -8  -3   4       52.32       42.16      4.04 o
  -7  -3   4       88.34       87.19      1.75 o
  -6  -3   4     1690.58     1663.05     10.38 o
  -5  -3   4       15.20       19.57      1.06 o
  -4  -3   4      362.15      315.88      2.65 o
  -3  -3   4     1342.49     1369.66      5.54 o
  -2  -3   4      349.47      352.05      2.29 o
  -1  -3   4     4398.02     4372.00     21.51 o
   0  -3   4     3388.01     3241.26      6.40 o
   1  -3   4   106170.13    99998.79    225.29 o
   2  -3   4       24.68       27.13      1.59 o
   3  -3   4       65.67       73.53      1.71 o
   4  -3   4     9559.16     9230.13     34.36 o
   5  -3   4      604.84      585.36      5.38 o
   6  -3   4       29.01       37.55      1.91 o
   7  -3   4      246.19      253.08      4.29 o
   8  -3   4        4.39       10.21      6.11 o
   9  -3   4       76.25       99.11      7.82 o
  -9  -2   4       10.78       11.83      3.94 o
  -8  -2   4       60.32       59.10      2.86 o
  -7  -2   4      623.78      594.72      9.76 o
  -6  -2   4      829.04      774.30      5.27 o
  -5  -2   4     2443.21     2436.42      9.20 o
  -4  -2   4     1294.52     1334.10      6.04 o
  -3  -2   4     4184.47     4347.84     16.06 o
  -2  -2   4     5174.94     4864.00     18.58 o
  -1  -2   4       18.90       22.40      1.26 o
   0  -2   4     3580.10     3778.94     18.83 o
   1  -2   4   139370.56   126244.99    531.95 o
   2  -2   4      180.78      171.54      1.66 o
   3  -2   4     2242.12     2200.39     10.62 o
   4  -2   4     4957.33     4850.65     18.01 o
   5  -2   4       21.89       25.95      1.50 o
   6  -2   4      136.74      146.15      2.62 o
   7  -2   4        0.10        0.24      1.22 o
   8  -2   4       98.16      111.23      7.51 o
   9  -2   4        1.09       -1.44      6.60 o
  -9  -1   4        0.02        2.34      3.51 o
  -8  -1   4        8.15        7.37      2.67 o
  -7  -1   4      155.48      161.60      2.79 o
  -6  -1   4     1276.68     1256.52      7.41 o
  -5  -1   4      415.66      447.28      5.74 o
  -4  -1   4       10.57       23.67      1.19 o
  -3  -1   4     1447.96     1589.04      6.44 o
  -2  -1   4        6.59        9.46      0.98 o
  -1  -1   4     1147.29     1143.86      6.28 o
   0  -1   4     2792.30     2820.94      9.93 o
   1  -1   4     5086.95     5172.23     18.19 o
   2  -1   4       41.51       34.91      1.26 o
   3  -1   4     2805.46     2709.24     10.70 o
   4  -1   4    14283.74    13884.17     43.43 o
   5  -1   4        1.50        1.37      1.24 o
   6  -1   4      289.15      279.31      3.34 o
   7  -1   4        1.25        2.04      1.91 o
   8  -1   4      107.01      122.05      7.72 o
  -9   0   4      101.95      103.42      4.93 o
  -8   0   4        0.36        0.54      1.87 o
  -7   0   4       61.55       65.51      1.99 o
  -6   0   4     1147.94     1109.25      4.85 o
  -5   0   4      172.79      184.10      1.68 o
  -4   0   4      968.05      918.09      4.61 o
  -3   0   4       41.99       47.58      1.18 o
  -2   0   4       33.69       24.22      0.62 o
  -1   0   4     1290.80     1312.86      5.00 o
   0   0   4     2296.35     2309.26      6.39 o
   1   0   4     6212.86     6545.04      9.67 o
   2   0   4     1000.37     1000.48      3.55 o
   3   0   4      274.64      270.47      2.11 o
   4   0   4     1099.92     1138.05     10.58 o
   5   0   4      147.83      143.11      2.15 o
   6   0   4       11.21        5.64      1.91 o
   7   0   4        0.73        0.81      1.76 o
   8   0   4        2.43        8.18      4.98 o
  -9   1   4       33.16       29.62      4.28 o
  -8   1   4       22.00       21.79      2.28 o
  -7   1   4      463.38      436.48      3.62 o
  -6   1   4       44.98       34.16      1.54 o
  -5   1   4     1054.34     1022.92      4.20 o
  -4   1   4       53.38       47.53      1.24 o
  -3   1   4     3328.44     3366.06     10.91 o
  -2   1   4      928.50      894.68      4.02 o
  -1   1   4     3179.82     3295.04     13.63 o
   0   1   4     1150.39     1098.12      4.74 o
   1   1   4      890.63      929.18      4.81 o
   2   1   4     1014.04      985.88      6.37 o
   3   1   4     6798.41     6813.27     28.16 o
   4   1   4     1459.03     1509.30      7.14 o
   5   1   4      150.42      137.55      2.20 o
   6   1   4       39.25       41.63      1.89 o
   7   1   4        1.33        1.31      2.25 o
   8   1   4       15.64        9.48      5.13 o
  -9   2   4       16.72       11.58      3.80 o
  -8   2   4      154.35      150.08      3.72 o
  -7   2   4      433.08      402.79      5.26 o
  -6   2   4       20.15       22.39      1.83 o
  -5   2   4     2544.37     2514.57      7.59 o
  -4   2   4      366.45      433.67      3.12 o
  -3   2   4    13651.22    13805.57     52.46 o
  -2   2   4     4015.37     4042.31     11.10 o
  -1   2   4      162.56      168.65      1.36 o
   0   2   4     8232.12     8304.44     24.91 o
   1   2   4     1028.10     1062.77      6.20 o
   2   2   4      515.23      520.71      3.36 o
   3   2   4      368.74      339.88      3.52 o
   4   2   4     1227.91     1203.81      7.97 o
   5   2   4       33.20       39.53      2.77 o
   6   2   4       31.96       37.64      2.14 o
   7   2   4        4.34        3.45      3.19 o
   8   2   4        0.00       -0.29      4.44 o
  -9   3   4       77.69       87.01      3.79 o
  -8   3   4        0.89        0.98      2.28 o
  -7   3   4      174.01      168.49      3.15 o
  -6   3   4      393.08      388.92      3.86 o
  -5   3   4      186.49      185.97      2.00 o
  -4   3   4     1300.43     1284.61      5.80 o
  -3   3   4      370.33      487.00      2.51 o
  -2   3   4      551.02      578.02      2.01 o
  -1   3   4      103.08      114.86      1.98 o
   0   3   4      168.28      151.26      1.73 o
   1   3   4     2270.13     2147.21     13.27 o
   2   3   4     8285.99     8145.13     43.62 o
   3   3   4      486.75      486.10      6.06 o
   4   3   4       26.72       30.68      1.61 o
   5   3   4        8.51        7.69      2.04 o
   6   3   4      271.70      272.32      4.88 o
   7   3   4        7.19        8.77      3.59 o
   8   3   4       59.44       47.94      5.11 o
  -9   4   4      135.85      155.41      7.04 o
  -8   4   4        9.31        9.81      2.40 o
  -7   4   4       99.96      117.29      2.94 o
  -6   4   4       22.24       21.52      1.90 o
  -5   4   4        5.44        6.76      1.30 o
  -4   4   4      162.18      203.95      1.86 o
  -3   4   4      395.29      409.09      2.95 o
  -2   4   4      538.96      554.38      2.43 o
  -1   4   4     3919.13     3984.12     10.40 o
   0   4   4     1909.77     1962.47      7.27 o
   1   4   4     3961.62     3881.69     20.65 o
   2   4   4       64.48       58.71      1.67 o
   3   4   4        0.87        4.35      1.44 o
   4   4   4       50.42       46.43      3.70 o
   5   4   4       65.45       72.23      4.07 o
   6   4   4        0.04        4.52      3.10 o
   7   4   4        1.30        6.57      3.72 o
   8   4   4       21.82       24.14      5.21 o
  -9   5   4       63.89       54.96     10.45 o
  -8   5   4      300.77      294.95      4.60 o
  -7   5   4      448.99      438.34      4.76 o
  -6   5   4      956.77      943.18      9.09 o
  -5   5   4      143.67      148.34      2.02 o
  -4   5   4       15.98       34.18      1.35 o
  -3   5   4       53.77       49.62      1.25 o
  -2   5   4      294.55      277.66      1.96 o
  -1   5   4     5736.79     6381.06     11.55 o
   0   5   4      423.11      490.92      4.09 o
   1   5   4      281.93      232.74      2.16 o
   2   5   4      729.26      776.21      8.26 o
   3   5   4      442.88      472.19      4.62 o
   4   5   4      246.01      246.01      4.38 o
   5   5   4      137.27      142.64      5.10 o
   6   5   4      248.70      246.91      4.88 o
   7   5   4        0.64       -0.52      3.86 o
  -9   6   4       12.77       12.89     10.32 o
  -8   6   4      432.23      396.26     10.20 o
  -7   6   4      183.81      176.47      3.01 o
  -6   6   4     1371.50     1310.90      4.99 o
  -5   6   4        1.67        0.41      1.25 o
  -4   6   4      599.73      619.44      3.00 o
  -3   6   4       16.17       16.95      1.15 o
  -2   6   4      532.58      548.60      2.98 o
  -1   6   4       10.88        8.58      1.13 o
   0   6   4     9141.78     9837.10     70.92 o
   1   6   4     2450.69     2581.78     13.18 o
   2   6   4      826.92      906.31      9.34 o
   3   6   4        0.15        1.73      1.99 o
   4   6   4        6.08        3.08      3.20 o
   5   6   4       95.36       99.71      4.95 o
   6   6   4       86.70       77.03      4.46 o
   7   6   4       32.89       33.62      5.13 o
  -9   7   4        1.03       -3.73      7.15 o
  -8   7   4        1.69        2.03      4.43 o
  -7   7   4      306.95      294.75      7.21 o
  -6   7   4       10.25       13.58      1.97 o
  -5   7   4        3.01        1.66      0.62 o
  -4   7   4     2293.29     2338.25      5.56 o
  -3   7   4      660.12      609.81      3.81 o
  -2   7   4        0.86        3.37      1.17 o
  -1   7   4      247.98      307.30      3.67 o
   0   7   4      206.89      250.83      3.67 o
   1   7   4     4244.35     4274.91     32.49 o
   2   7   4     2254.62     2364.19     21.39 o
   3   7   4       13.24       12.47      2.29 o
   4   7   4        2.44        3.17      1.75 o
   5   7   4      135.81      127.97      4.86 o
   6   7   4       60.38       54.15      4.31 o
   7   7   4       14.43       20.30      4.95 o
  -9   8   4       13.96        8.09      4.86 o
  -8   8   4       42.84       35.55      5.11 o
  -7   8   4       85.85       91.28      2.46 o
  -6   8   4       83.27       87.67      2.17 o
  -5   8   4      792.11      770.54      3.92 o
  -4   8   4     1013.17      964.12      4.10 o
  -3   8   4      108.42      116.94      2.19 o
  -2   8   4    14145.98    14502.04     39.58 o
  -1   8   4     2115.61     1800.21      8.80 o
   0   8   4        3.59        2.40      1.54 o
   1   8   4      527.80      526.77      5.58 o
   2   8   4      623.91      590.21      7.23 o
   3   8   4      147.28      154.02      3.69 o
   4   8   4      447.25      452.59      6.32 o
   5   8   4       51.45       45.88      4.31 o
   6   8   4        2.82        5.49      3.91 o
  -9   9   4        3.92        1.86      5.28 o
  -8   9   4       48.45       46.70      5.57 o
  -7   9   4        3.99        2.12      2.21 o
  -6   9   4      125.67      128.56      2.11 o
  -5   9   4      221.30      247.71      3.04 o
  -4   9   4      559.60      537.93      3.32 o
  -3   9   4        1.49        0.11      1.51 o
  -2   9   4        0.37        0.69      1.49 o
  -1   9   4      313.21      288.69      3.85 o
   0   9   4      201.54      174.28      3.15 o
   1   9   4       63.35       58.17      2.50 o
   2   9   4        0.10        0.84      2.01 o
   3   9   4      417.75      400.47      4.90 o
   4   9   4      147.81      159.81      4.26 o
   5   9   4        6.27        4.13      3.91 o
   6   9   4       78.82       76.44      5.14 o
  -9  10   4        4.97        6.93      5.30 o
  -8  10   4       80.07       89.72      6.61 o
  -7  10   4       86.08       89.26      3.87 o
  -6  10   4        1.55        0.70      1.48 o
  -5  10   4     1117.27     1106.16      6.07 o
  -4  10   4        0.04        2.35      1.66 o
  -3  10   4      677.77      677.73      4.77 o
  -2  10   4      194.03      192.40      3.06 o
  -1  10   4      648.30      626.54      5.24 o
   0  10   4      157.78      137.98      3.40 o
   1  10   4      233.06      251.44      3.79 o
   2  10   4        4.96        7.78      2.09 o
   3  10   4      311.28      299.21      4.97 o
   4  10   4        7.22        7.10      3.72 o
   5  10   4       23.43       20.01      4.22 o
   6  10   4        7.08        7.43      4.63 o
  -8  11   4      120.07      124.01      7.26 o
  -7  11   4      178.93      177.09      6.34 o
  -6  11   4       34.53       33.15      2.49 o
  -5  11   4      515.15      499.86      4.74 o
  -4  11   4     1408.07     1397.48      8.00 o
  -3  11   4      660.14      663.69      5.27 o
  -2  11   4        0.00       -0.77      1.96 o
  -1  11   4      190.38      201.36      3.62 o
   0  11   4       50.25       44.83      3.23 o
   1  11   4      312.86      289.70      5.17 o
   2  11   4       23.95       21.90      2.22 o
   3  11   4        1.29        1.59      2.78 o
   4  11   4        1.17       -1.72      3.65 o
   5  11   4        4.62        8.03      4.26 o
  -8  12   4       14.67       23.99      9.90 o
  -7  12   4       96.74       95.93      5.34 o
  -6  12   4       84.07       71.66      3.80 o
  -5  12   4      179.72      167.68      3.21 o
  -4  12   4      194.27      200.78      3.78 o
  -3  12   4     2163.52     2182.71     17.35 o
  -2  12   4     1452.28     1418.44     11.08 o
  -1  12   4      650.45      603.91      6.71 o
   0  12   4      996.43      984.63     10.35 o
   1  12   4      341.45      311.84      3.38 o
   2  12   4       38.63       36.83      3.01 o
   3  12   4        0.04        0.14      2.96 o
   4  12   4        0.76        4.27      3.53 o
   5  12   4       16.18       15.08      5.56 o
  -8  13   4        6.00        9.97      7.96 o
  -7  13   4        6.10        8.65      4.24 o
  -6  13   4       18.28        7.79      3.79 o
  -5  13   4      279.18      278.86      4.75 o
  -4  13   4       59.59       64.14      2.95 o
  -3  13   4       41.21       42.82      2.83 o
  -2  13   4      122.18      110.77      3.67 o
  -1  13   4      466.21      483.23      8.42 o
   0  13   4        8.86        8.63      1.51 o
   1  13   4       58.16       55.92      2.89 o
   2  13   4      685.33      694.73      6.35 o
   3  13   4       71.98       77.58      4.78 o
   4  13   4       69.18       73.81      5.99 o
  -7  14   4       68.68       60.74      5.46 o
  -6  14   4        6.45        4.33      3.95 o
  -5  14   4      106.81      110.54      4.51 o
  -4  14   4      106.71      113.79      3.66 o
  -3  14   4      237.20      242.22      4.80 o
  -2  14   4     1190.32     1176.45     10.29 o
  -1  14   4        7.32        8.63      1.13 o
   0  14   4      565.03      515.11      7.17 o
   1  14   4        0.84        0.81      3.78 o
   2  14   4      231.81      236.55      6.13 o
   3  14   4       36.17       31.66      5.36 o
  -7  15   4       19.71       27.48      5.41 o
  -6  15   4      135.75      142.32      5.83 o
  -5  15   4       65.44       65.86      4.29 o
  -4  15   4       70.03       69.14      4.72 o
  -3  15   4       92.09       90.23      5.41 o
  -2  15   4        0.11        1.94      4.48 o
  -1  15   4        1.95       -1.07      3.63 o
   0  15   4      127.09      134.15      5.63 o
   1  15   4       17.51       19.39      3.99 o
   2  15   4       86.45       87.74      5.13 o
   3  15   4       64.74       48.94      5.39 o
  -6  16   4       31.72       37.87      5.07 o
  -5  16   4        0.29        5.72      4.20 o
  -4  16   4        4.70        8.55      4.01 o
  -3  16   4      155.20      158.27      6.30 o
  -2  16   4        1.18        6.91      5.07 o
  -1  16   4      355.30      342.25     14.28 o
   0  16   4       13.33        7.86      4.43 o
   1  16   4       15.81       15.44      4.43 o
   2  16   4      212.57      221.40      6.20 o
  -5  17   4       20.71       24.01      4.83 o
  -4  17   4       89.73      112.04      5.44 o
  -3  17   4      152.73      153.91      6.56 o
  -2  17   4        1.76       10.99      5.63 o
  -1  17   4       32.16       32.86      5.32 o
   0  17   4      228.27      235.11      7.37 o
   1  17   4       15.31       13.89      4.76 o
  -4  18   4       70.61       71.12      5.61 o
  -3  18   4        4.60       -1.02      5.25 o
  -2  18   4       51.35       44.87      5.91 o
  -1  18   4      417.42      452.93      9.82 o
   1 -20   5        0.09        3.69      5.04 o
   2 -20   5       26.43       30.55      6.74 o
  -1 -19   5        9.16        8.74      4.53 o
   0 -19   5        0.03       -2.45      4.43 o
   1 -19   5        0.44       -2.07      4.67 o
   2 -19   5        4.82        2.90      4.39 o
   3 -19   5      243.39      240.31      9.53 o
   4 -19   5       65.32       57.40      7.31 o
  -2 -18   5       14.38       13.16      4.52 o
  -1 -18   5       26.53       24.02      4.62 o
   0 -18   5       18.25       12.15      4.64 o
   1 -18   5        3.71        0.82      4.66 o
   2 -18   5        3.33        5.32      4.36 o
   3 -18   5      213.44      203.99      8.47 o
   4 -18   5       57.97       58.42      6.62 o
   5 -18   5       12.17        8.88      6.16 o
  -3 -17   5       83.82      104.18      5.40 o
  -2 -17   5       45.53       39.24      4.60 o
  -1 -17   5       20.41       21.08      4.73 o
   0 -17   5      535.42      532.14      8.23 o
   1 -17   5       19.31       19.00      4.60 o
   2 -17   5        6.98       14.79      4.48 o
   3 -17   5      139.09      134.86      5.36 o
   4 -17   5       14.01       13.00      5.37 o
   5 -17   5       96.99       77.42      7.84 o
   6 -17   5       12.11        6.50      6.17 o
  -4 -16   5      191.32      222.09      7.26 o
  -3 -16   5        6.69        8.04      3.41 o
  -2 -16   5        6.85        3.91      3.17 o
  -1 -16   5        7.46        4.18      3.97 o
   0 -16   5      298.71      297.88      6.63 o
   1 -16   5       24.56       19.07      4.30 o
   2 -16   5     1412.86     1355.10     13.65 o
   3 -16   5       14.47       11.72      3.85 o
   4 -16   5        3.39        0.27      3.57 o
   5 -16   5        5.83        5.70      4.66 o
   6 -16   5       47.77       52.82      4.89 o
  -5 -15   5        4.96        5.88      4.70 o
  -4 -15   5        6.59        8.39      3.75 o
  -3 -15   5       56.53       57.41      3.69 o
  -2 -15   5       12.13       16.20      3.14 o
  -1 -15   5        0.18        2.99      3.23 o
   0 -15   5     1182.62     1229.92      9.43 o
   1 -15   5      434.90      478.81      7.80 o
   2 -15   5      541.78      483.77      6.05 o
   3 -15   5       61.50       67.90      3.34 o
   4 -15   5       74.01       92.77      3.53 o
   5 -15   5        0.23        1.36      4.27 o
   6 -15   5        3.77        9.75      4.29 o
   7 -15   5        0.11        3.84      5.42 o
  -5 -14   5       20.42       19.53      4.35 o
  -4 -14   5        5.09        5.42      3.79 o
  -3 -14   5       89.26       96.31      3.95 o
  -2 -14   5        0.12       -2.37      3.05 o
  -1 -14   5      361.53      378.56      5.71 o
   0 -14   5     1057.42     1075.73      9.32 o
   1 -14   5      398.94      393.24      8.32 o
   2 -14   5      989.69      986.58      7.46 o
   3 -14   5       53.60       53.36      3.96 o
   4 -14   5       52.26       62.41      2.95 o
   5 -14   5        1.34       -1.42      3.97 o
   6 -14   5      125.34      135.04      8.07 o
   7 -14   5       41.07       40.12      4.59 o
  -6 -13   5       37.55       38.58      5.76 o
  -5 -13   5      119.19      121.60      5.38 o
  -4 -13   5      178.22      194.65      5.80 o
  -3 -13   5       52.42       56.00      2.85 o
  -2 -13   5     2114.51     2128.99     12.46 o
  -1 -13   5     2650.58     2438.06     13.66 o
   0 -13   5     1937.79     1907.58     15.53 o
   1 -13   5      693.12      732.29     14.95 o
   2 -13   5      668.05      676.75      7.95 o
   3 -13   5      157.03      150.86      5.13 o
   4 -13   5       25.69       21.73      3.98 o
   5 -13   5       11.90       13.64      1.57 o
   6 -13   5        7.59       12.76      3.91 o
   7 -13   5        1.72        2.85      4.08 o
   8 -13   5        5.42       13.77      6.72 o
  -6 -12   5        0.46        1.50      3.53 o
  -5 -12   5       20.37       12.04      4.10 o
  -4 -12   5       55.48       56.58      2.42 o
  -3 -12   5      106.63       99.09      2.43 o
  -2 -12   5      104.95       93.59      3.12 o
  -1 -12   5      679.81      679.39      6.77 o
   0 -12   5      608.39      592.70     10.80 o
   1 -12   5     6008.43     5997.53     24.79 o
   2 -12   5      568.67      513.29      5.72 o
   3 -12   5       12.50       17.18      2.96 o
   4 -12   5      558.89      571.91      7.05 o
   5 -12   5        7.49        4.84      1.50 o
   6 -12   5       35.73       49.82      4.15 o
   7 -12   5        0.11       -0.44      3.72 o
   8 -12   5      128.04      133.76      8.22 o
  -7 -11   5       49.58       55.81      6.33 o
  -6 -11   5        0.28        0.29      3.40 o
  -5 -11   5     1323.35     1266.06      9.73 o
  -4 -11   5      156.88      142.62      3.17 o
  -3 -11   5      247.13      227.37      4.10 o
  -2 -11   5     1128.79     1078.46      7.28 o
  -1 -11   5     2439.85     2425.22     20.88 o
   0 -11   5      445.30      455.52      4.15 o
   1 -11   5      244.73      247.87      3.24 o
   2 -11   5      884.41      918.15      6.12 o
   3 -11   5      335.30      348.08      4.81 o
   4 -11   5       62.52       71.56      3.63 o
   5 -11   5       33.22       30.45      1.97 o
   6 -11   5       22.46       19.16      3.08 o
   7 -11   5        7.76        5.61      3.60 o
   8 -11   5        0.30       -1.22      6.49 o
  -7 -10   5        2.83        4.31      4.27 o
  -6 -10   5        5.01        4.13      3.39 o
  -5 -10   5       29.49       35.28      2.24 o
  -4 -10   5      151.44      138.85      2.84 o
  -3 -10   5       50.82       54.75      2.01 o
  -2 -10   5       94.50       88.56      2.03 o
  -1 -10   5      235.86      215.78      2.90 o
   0 -10   5     3309.36     3344.75     12.37 o
   1 -10   5      250.04      265.47      3.31 o
   2 -10   5        5.32        9.01      1.86 o
   3 -10   5      454.92      451.12      4.03 o
   4 -10   5      106.65       78.71      3.53 o
   5 -10   5      161.73      174.08      3.06 o
   6 -10   5      133.43      115.73      2.75 o
   7 -10   5        0.01       -2.84      3.71 o
   8 -10   5      117.40      136.55      6.57 o
  -7  -9   5        1.11       -3.24      3.99 o
  -6  -9   5       23.17       28.62      2.53 o
  -5  -9   5     2273.89     2238.46     18.03 o
  -4  -9   5        2.99        3.50      1.77 o
  -3  -9   5       20.49       23.38      1.53 o
  -2  -9   5      333.52      367.13      3.31 o
  -1  -9   5       57.50       74.72      2.08 o
   0  -9   5      142.19      150.29      3.14 o
   1  -9   5     1316.61     1382.80      6.87 o
   2  -9   5      689.80      731.57      5.40 o
   3  -9   5      456.77      485.54      5.16 o
   4  -9   5       17.32       12.42      2.76 o
   5  -9   5       25.54       24.79      2.13 o
   6  -9   5        0.14        0.17      2.04 o
   7  -9   5       10.26       11.03      3.30 o
   8  -9   5        4.72        4.58      5.20 o
  -8  -8   5      104.95      108.28      6.75 o
  -7  -8   5       86.52       88.65      4.62 o
  -6  -8   5       56.04       57.21      2.71 o
  -5  -8   5      150.45      126.51      2.66 o
  -4  -8   5      318.74      303.22      3.22 o
  -3  -8   5      322.20      314.08      3.03 o
  -2  -8   5       23.83       19.26      1.56 o
  -1  -8   5       25.97       43.02      1.58 o
   0  -8   5     1718.14     1524.19      7.09 o
   1  -8   5     2355.53     2458.83      8.00 o
   2  -8   5       12.13       13.89      1.96 o
   3  -8   5       74.72       82.50      2.50 o
   4  -8   5       37.37       31.29      2.08 o
   5  -8   5      377.49      388.07      3.91 o
   6  -8   5       30.67       32.99      2.50 o
   7  -8   5        9.57        3.36      2.85 o
   8  -8   5       43.78       34.26      5.48 o
  -8  -7   5        2.45        2.89      4.28 o
  -7  -7   5       81.44       84.49      3.15 o
  -6  -7   5        0.38       -1.19      2.39 o
  -5  -7   5      316.69      312.57      3.79 o
  -4  -7   5      489.17      454.83      4.09 o
  -3  -7   5     1619.41     1415.04      7.86 o
  -2  -7   5     1237.48     1183.91      6.13 o
  -1  -7   5      820.39      916.47      4.80 o
   0  -7   5     1288.91     1242.17      5.66 o
   1  -7   5        4.66        2.73      1.49 o
   2  -7   5      668.93      689.81      8.40 o
   3  -7   5       40.19       29.87      2.34 o
   4  -7   5      155.07      138.65      2.57 o
   5  -7   5      168.77      162.46      3.19 o
   6  -7   5      169.17      175.06      3.57 o
   7  -7   5        1.31        0.77      4.76 o
   8  -7   5       17.84       13.38      5.50 o
  -8  -6   5       67.53       51.96      4.53 o
  -7  -6   5      197.66      191.28      3.93 o
  -6  -6   5       42.07       39.32      2.56 o
  -5  -6   5     1090.57     1045.16      6.79 o
  -4  -6   5      217.28      198.19      2.36 o
  -3  -6   5      291.21      261.06      2.56 o
  -2  -6   5        1.43       -0.06      1.49 o
  -1  -6   5     3583.04     3721.71     14.86 o
   0  -6   5     2554.07     2765.88      9.91 o
   1  -6   5      512.21      514.95      4.70 o
   2  -6   5     4053.05     4002.50     10.35 o
   3  -6   5        1.56       -0.38      1.99 o
   4  -6   5      177.10      203.21      2.43 o
   5  -6   5        2.16        4.53      1.84 o
   6  -6   5      764.94      759.19      7.57 o
   7  -6   5       23.86       42.70      5.73 o
   8  -6   5       13.93       19.08      6.29 o
   9  -6   5       16.54        9.37      6.18 o
  -9  -5   5      202.99      221.55      6.35 o
  -8  -5   5      158.37      169.94      5.58 o
  -7  -5   5       47.43       42.79      1.86 o
  -6  -5   5      772.46      765.26      9.39 o
  -5  -5   5      125.03      118.91      2.19 o
  -4  -5   5     1179.77     1117.31      5.41 o
  -3  -5   5      459.98      421.32      3.08 o
  -2  -5   5        0.25        5.60      1.37 o
  -1  -5   5        0.26        8.85      1.56 o
   0  -5   5     3720.50     3682.78      9.58 o
   1  -5   5      807.14      767.61      5.94 o
   2  -5   5     1774.64     1788.65      8.02 o
   3  -5   5     1008.71     1071.43      6.41 o
   4  -5   5       49.02       40.93      1.80 o
   5  -5   5      140.78      155.52      2.56 o
   6  -5   5      345.29      300.78      5.87 o
   7  -5   5      267.96      244.43      5.02 o
   8  -5   5       36.76       39.62      6.24 o
   9  -5   5        8.80        7.48      6.32 o
  -9  -4   5        0.07        4.84      4.29 o
  -8  -4   5        5.63       10.42      3.96 o
  -7  -4   5      145.98      123.93      2.91 o
  -6  -4   5       94.21      113.22      3.25 o
  -5  -4   5        6.34        5.37      0.92 o
  -4  -4   5       20.56       26.18      1.08 o
  -3  -4   5      738.44      812.78      5.83 o
  -2  -4   5      245.39      244.64      2.71 o
  -1  -4   5     1111.27     1121.31      9.20 o
   0  -4   5     5027.81     5232.69     24.31 o
   1  -4   5     1043.44     1016.87      8.85 o
   2  -4   5     3353.67     3372.28     15.44 o
   3  -4   5     1249.45     1192.74      9.13 o
   4  -4   5     1376.72     1350.61      9.15 o
   5  -4   5       24.51       25.33      1.95 o
   6  -4   5      524.92      468.09      4.23 o
   7  -4   5       51.09       54.93      3.16 o
   8  -4   5       29.20       32.57      6.58 o
  -9  -3   5       69.94       74.70      4.76 o
  -8  -3   5       18.63       14.80      2.71 o
  -7  -3   5       73.95       65.97      2.44 o
  -6  -3   5       12.44       13.19      2.36 o
  -5  -3   5      578.51      638.65      4.31 o
  -4  -3   5      905.03     1028.22     11.29 o
  -3  -3   5     2767.23     2815.41      8.60 o
  -2  -3   5     4768.30     4844.44     27.14 o
  -1  -3   5      121.66      131.42      1.65 o
   0  -3   5     2524.53     2583.27      9.62 o
   1  -3   5        6.47       16.68      1.56 o
   2  -3   5      210.96      216.68      2.83 o
   3  -3   5      158.09      146.73      2.42 o
   4  -3   5      108.04      121.59      3.60 o
   5  -3   5      355.67      373.39      3.44 o
   6  -3   5       96.46       95.93      2.70 o
   7  -3   5       19.21       16.36      2.70 o
   8  -3   5        0.04        1.79      6.33 o
  -9  -2   5       14.76        6.66      4.29 o
  -8  -2   5        0.07       -1.36      2.60 o
  -7  -2   5       43.24       39.34      2.02 o
  -6  -2   5     4175.70     4084.05     36.87 o
  -5  -2   5      470.09      479.89      3.93 o
  -4  -2   5       82.85       90.45      2.02 o
  -3  -2   5     1665.98     1624.49      9.57 o
  -2  -2   5        0.58        2.21      1.06 o
  -1  -2   5        0.68        4.11      0.80 o
   0  -2   5      146.10      136.86      2.72 o
   1  -2   5       69.41       65.43      1.66 o
   2  -2   5      688.74      717.05      3.76 o
   3  -2   5      352.55      368.59      4.75 o
   4  -2   5        0.01        1.45      1.51 o
   5  -2   5       77.51       90.00      2.13 o
   6  -2   5      268.31      261.75      3.38 o
   7  -2   5       62.05       47.83      3.78 o
   8  -2   5       84.07       96.74      8.53 o
  -9  -1   5       42.68       46.31      4.35 o
  -8  -1   5        2.05        1.97      2.59 o
  -7  -1   5     1250.86     1209.38      7.32 o
  -6  -1   5       14.55       15.11      1.46 o
  -5  -1   5      990.85      980.21      4.11 o
  -4  -1   5     9408.54     9222.47     49.23 o
  -3  -1   5     2287.70     2402.67      7.72 o
  -2  -1   5      702.90      704.47      3.76 o
  -1  -1   5    28571.48    28011.50     96.32 o
   0  -1   5       55.97       81.35      2.25 o
   1  -1   5     1592.62     1573.77      4.53 o
   2  -1   5     2707.30     2699.30      9.68 o
   3  -1   5      384.58      389.98      4.37 o
   4  -1   5        0.12        8.02      1.50 o
   5  -1   5      663.22      605.36      6.00 o
   6  -1   5       45.84       39.18      2.31 o
   7  -1   5       76.51       79.18      3.26 o
   8  -1   5        2.04        4.11      5.92 o
  -9   0   5       11.48       11.09      4.01 o
  -8   0   5      216.92      215.63      3.39 o
  -7   0   5       60.71       57.15      2.38 o
  -6   0   5        7.37        4.42      1.22 o
  -5   0   5       37.02       37.43      1.20 o
  -4   0   5     1923.36     1849.67      4.74 o
  -3   0   5     2512.08     2567.23      9.78 o
  -2   0   5       52.17       46.34      1.05 o
  -1   0   5      225.36      278.65      3.39 o
   0   0   5     4623.93     4408.65     21.19 o
   1   0   5      762.46      728.65      3.32 o
   2   0   5       73.44       74.75      1.47 o
   3   0   5     3947.60     3981.69     13.57 o
   4   0   5      174.86      189.74      2.32 o
   5   0   5       28.19       28.36      1.88 o
   6   0   5      128.78      116.89      3.03 o
   7   0   5      127.24      143.79      4.78 o
   8   0   5       66.93       73.86      5.92 o
  -9   1   5       10.82       10.64      4.25 o
  -8   1   5        9.42       10.48      1.42 o
  -7   1   5       21.31       23.51      1.25 o
  -6   1   5       19.12       17.09      0.91 o
  -5   1   5       97.80      121.21      1.51 o
  -4   1   5     4897.68     5249.15     27.48 o
  -3   1   5     8756.14     9050.65     17.62 o
  -2   1   5     2378.16     2122.92      5.37 o
  -1   1   5       56.33       61.55      1.50 o
   0   1   5      588.95      574.53      2.99 o
   1   1   5      400.86      382.03      2.64 o
   2   1   5      495.49      515.68      3.11 o
   3   1   5        2.70       10.03      1.22 o
   4   1   5      189.95      194.22      2.73 o
   5   1   5      692.80      670.76      7.50 o
   6   1   5        9.61        7.84      1.81 o
   7   1   5        1.45        5.84      4.93 o
   8   1   5        5.57        6.73      5.35 o
  -9   2   5      346.36      369.71      6.17 o
  -8   2   5      181.92      165.52      3.04 o
  -7   2   5        0.21        0.85      1.61 o
  -6   2   5       64.67       66.24      1.58 o
  -5   2   5     1022.16     1108.87      7.44 o
  -4   2   5      923.07      953.36      4.82 o
  -3   2   5     8983.51     9465.58     24.18 o
  -2   2   5     2539.85     2484.70      4.86 o
  -1   2   5     2147.35     2080.88     10.27 o
   0   2   5     3346.31     3272.03     11.43 o
   1   2   5     1553.30     1588.44      4.98 o
   2   2   5       20.80       27.96      1.75 o
   3   2   5      964.48      966.74      4.48 o
   4   2   5      481.27      501.64      4.74 o
   5   2   5       98.15       98.79      2.58 o
   6   2   5      109.70      114.42      2.80 o
   7   2   5        8.47        4.25      3.81 o
   8   2   5      129.43      133.68      7.00 o
  -9   3   5        0.74        1.42      3.00 o
  -8   3   5       14.47       12.25      2.32 o
  -7   3   5      861.07      833.68      5.59 o
  -6   3   5      112.17      101.24      2.72 o
  -5   3   5      302.69      262.43      2.44 o
  -4   3   5        6.51        3.29      1.05 o
  -3   3   5      251.07      212.06      1.71 o
  -2   3   5     6761.84     6981.69     21.08 o
  -1   3   5      816.59      817.41      3.92 o
   0   3   5     8818.12     9001.67     26.79 o
   1   3   5      275.24      299.24      2.52 o
   2   3   5       98.46      122.09      2.25 o
   3   3   5       56.17       55.35      1.95 o
   4   3   5       66.12       66.99      2.35 o
   5   3   5      191.55      197.98      3.63 o
   6   3   5        6.10        2.27      2.36 o
   7   3   5       77.00       70.24      4.22 o
   8   3   5       13.76        3.87      5.94 o
  -9   4   5      193.14      196.36      7.38 o
  -8   4   5        4.78        6.42      2.43 o
  -7   4   5       66.68       64.97      2.60 o
  -6   4   5      954.65      972.54      8.09 o
  -5   4   5      868.79      851.15      3.83 o
  -4   4   5        5.74        3.34      1.11 o
  -3   4   5       12.58       11.65      0.97 o
  -2   4   5       73.04       73.23      1.08 o
  -1   4   5       43.46       49.12      1.66 o
   0   4   5     8795.47     9113.32     32.90 o
   1   4   5       46.26       36.86      2.30 o
   2   4   5      504.12      532.29      4.40 o
   3   4   5      492.46      482.60      4.84 o
   4   4   5      247.88      226.57      4.41 o
   5   4   5      392.37      375.22      5.78 o
   6   4   5       50.87       60.27      4.01 o
   7   4   5      277.50      296.55      6.54 o
  -9   5   5       24.34       27.06      5.01 o
  -8   5   5      199.13      196.84      4.22 o
  -7   5   5      127.35      136.20      2.93 o
  -6   5   5       16.57       18.55      1.70 o
  -5   5   5      439.43      412.01      2.97 o
  -4   5   5     3996.62     3973.25     18.44 o
  -3   5   5     5397.81     5350.23     10.17 o
  -2   5   5      926.87     1018.68      4.23 o
  -1   5   5      932.05      974.58      6.79 o
   0   5   5     1295.74     1375.26      9.15 o
   1   5   5      688.50      693.38      6.82 o
   2   5   5      824.20      835.04      4.52 o
   3   5   5        1.55        1.27      1.91 o
   4   5   5      633.68      621.87      7.42 o
   5   5   5       37.76       32.93      3.60 o
   6   5   5      119.59      121.26      4.82 o
   7   5   5        2.54        1.06      4.79 o
  -9   6   5      235.64      220.32     17.22 o
  -8   6   5      390.41      389.23      8.68 o
  -7   6   5       21.14       20.18      1.36 o
  -6   6   5      350.43      347.21      3.63 o
  -5   6   5      775.73      757.24      3.81 o
  -4   6   5        1.95        2.11      1.40 o
  -3   6   5      522.24      481.23      2.96 o
  -2   6   5      109.72      108.24      1.78 o
  -1   6   5      156.45      168.35      2.01 o
   0   6   5     1291.29     1366.71     12.63 o
   1   6   5      177.99      200.71      3.26 o
   2   6   5        6.36        9.85      1.31 o
   3   6   5        0.15        3.92      2.80 o
   4   6   5        7.52        7.13      1.51 o
   5   6   5       78.94       86.53      4.95 o
   6   6   5        5.80        3.67      3.90 o
   7   6   5       17.12       21.89      5.13 o
  -9   7   5        3.30        9.29      6.82 o
  -8   7   5       12.23       15.00      4.52 o
  -7   7   5       51.13       50.60      1.55 o
  -6   7   5      876.18      876.85      8.38 o
  -5   7   5      738.20      738.68      5.33 o
  -4   7   5      662.19      627.56      3.29 o
  -3   7   5      251.40      278.68      2.83 o
  -2   7   5     4281.04     4647.00     12.14 o
  -1   7   5      274.35      278.53     16.43 o
   0   7   5      930.41      926.35     11.01 o
   1   7   5      519.77      493.05      4.01 o
   2   7   5      270.57      268.37      5.07 o
   3   7   5     2640.80     2666.40     21.28 o
   4   7   5      351.83      332.94      8.07 o
   5   7   5       10.26        9.80      4.22 o
   6   7   5        1.98       -0.38      3.85 o
   7   7   5       39.77       33.22      5.27 o
  -9   8   5      331.37      344.36     23.10 o
  -8   8   5        4.39        3.90      4.62 o
  -7   8   5      779.72      800.80      6.22 o
  -6   8   5      630.13      603.62      4.41 o
  -5   8   5      882.12      841.71      8.36 o
  -4   8   5      945.28      941.21      4.32 o
  -3   8   5      375.91      366.69      3.02 o
  -2   8   5       36.70       41.13      1.53 o
  -1   8   5      176.28      166.18      3.96 o
   0   8   5     2414.25     2475.08     11.80 o
   1   8   5      179.97      169.01      2.19 o
   2   8   5      258.29      256.42      8.11 o
   3   8   5      483.79      471.46      5.37 o
   4   8   5      336.89      367.13      4.57 o
   5   8   5        2.51        2.70      3.94 o
   6   8   5       19.27       17.73      4.17 o
  -9   9   5       40.22       41.87      8.14 o
  -8   9   5       41.37       55.05      5.64 o
  -7   9   5      126.92      132.39      3.24 o
  -6   9   5      944.61      922.79      8.02 o
  -5   9   5        8.47       12.23      1.43 o
  -4   9   5     1477.68     1390.97      6.16 o
  -3   9   5       13.44       16.23      1.81 o
  -2   9   5        1.25        1.58      1.62 o
  -1   9   5       26.83       28.08      2.04 o
   0   9   5        0.95       -0.43      2.16 o
   1   9   5      399.66      409.09      5.57 o
   2   9   5      201.92      187.26      2.67 o
   3   9   5      448.66      435.85      5.29 o
   4   9   5      150.41      153.06      4.50 o
   5   9   5       12.09       10.42      3.97 o
   6   9   5        9.63       11.27      4.20 o
  -9  10   5       73.71       77.43     10.78 o
  -8  10   5       24.22       21.62      5.35 o
  -7  10   5      807.29      778.68     15.19 o
  -6  10   5      653.28      665.66      9.94 o
  -5  10   5      330.29      330.06      4.92 o
  -4  10   5     3062.41     3034.91     10.08 o
  -3  10   5      103.42       94.91      2.53 o
  -2  10   5        1.63        5.80      2.32 o
  -1  10   5      558.21      583.03      5.67 o
   0  10   5      401.40      384.80      7.44 o
   1  10   5       51.37       52.65      3.05 o
   2  10   5      475.13      450.11      4.98 o
   3  10   5      484.78      509.21      7.20 o
   4  10   5       32.86       30.24      4.28 o
   5  10   5       62.97       60.30      5.19 o
  -8  11   5      139.69      147.43      9.10 o
  -7  11   5      429.80      449.18      7.89 o
  -6  11   5      170.89      172.02      4.21 o
  -5  11   5       54.19       55.63      2.63 o
  -4  11   5      244.15      219.51      3.35 o
  -3  11   5      337.01      295.48      4.07 o
  -2  11   5       56.16       58.94      3.18 o
  -1  11   5      845.22      782.29      8.33 o
   0  11   5       90.63       73.77      4.60 o
   1  11   5      328.30      285.09      4.14 o
   2  11   5      344.71      326.36      5.84 o
   3  11   5        3.33        8.51      3.09 o
   4  11   5       81.35       81.06      4.58 o
   5  11   5       96.31      112.97      5.24 o
  -8  12   5      171.50      176.37     10.12 o
  -7  12   5       44.33       31.03      4.42 o
  -6  12   5        4.07        4.64      3.24 o
  -5  12   5      644.68      635.80      7.02 o
  -4  12   5       62.01       54.93      2.80 o
  -3  12   5      341.94      333.67      4.59 o
  -2  12   5      312.67      306.91      4.30 o
  -1  12   5      131.92      133.47      4.54 o
   0  12   5       61.02       55.73      3.96 o
   1  12   5      239.25      260.27      3.39 o
   2  12   5      138.96      119.49      3.92 o
   3  12   5        1.47        1.74      3.02 o
   4  12   5       51.72       58.13      6.10 o
  -8  13   5       10.55        9.02      7.29 o
  -7  13   5      346.11      355.12      7.79 o
  -6  13   5        2.06        3.57      3.78 o
  -5  13   5     1152.97     1111.99     12.43 o
  -4  13   5      209.20      203.21      4.10 o
  -3  13   5        0.27       -2.17      2.19 o
  -2  13   5      665.39      651.60      6.15 o
  -1  13   5       34.08       19.21      3.85 o
   0  13   5       25.12       28.92      2.33 o
   1  13   5       16.89       13.37      2.34 o
   2  13   5       61.27       57.25      3.20 o
   3  13   5       43.39       50.00      4.42 o
   4  13   5       11.09       12.15      5.21 o
  -7  14   5       64.69       74.68      5.75 o
  -6  14   5        0.06       -3.56      4.03 o
  -5  14   5      549.59      567.79      7.45 o
  -4  14   5      217.57      226.64      5.04 o
  -3  14   5        7.33        7.95      2.92 o
  -2  14   5       76.41       60.56      4.81 o
  -1  14   5       66.44       58.49      5.04 o
   0  14   5      365.76      352.90      6.75 o
   1  14   5       24.39       19.77      4.11 o
   2  14   5        2.91        2.39      4.06 o
   3  14   5       22.84       14.75      5.33 o
  -7  15   5        4.87        7.27      5.09 o
  -6  15   5      129.71      149.06      6.05 o
  -5  15   5       28.54       39.44      4.23 o
  -4  15   5       78.89       85.81      4.67 o
  -3  15   5       59.60       64.86      5.20 o
  -2  15   5      299.80      251.78      6.88 o
  -1  15   5      184.73      178.04      7.37 o
   0  15   5      154.91      135.44      5.21 o
   1  15   5      119.40      122.64      4.95 o
   2  15   5       46.95       58.52      5.29 o
  -6  16   5       29.80       42.14      5.43 o
  -5  16   5      246.90      249.99      6.73 o
  -4  16   5       53.06       62.34      4.66 o
  -3  16   5      124.11      105.54      5.80 o
  -2  16   5        2.01        5.32      5.16 o
  -1  16   5       85.04       88.43      6.82 o
   0  16   5      170.12      154.20      6.37 o
   1  16   5      164.41      195.16      5.94 o
  -5  17   5       25.33       29.63      4.93 o
  -4  17   5      339.87      347.27      7.68 o
  -3  17   5        1.29       -3.68      4.80 o
  -2  17   5       46.39       50.70      5.74 o
  -1  17   5       60.13       69.44      6.41 o
   0  17   5       21.11       18.05      4.91 o
   1 -20   6       11.00        9.07      4.98 o
   2 -20   6        2.97        3.34      6.26 o
  -1 -19   6        0.95        2.41      4.63 o
   0 -19   6       76.90       75.76      6.01 o
   1 -19   6       31.72       30.59      4.92 o
   2 -19   6       21.06       19.99      4.67 o
   3 -19   6        8.40       10.91      6.25 o
   4 -19   6       12.17       10.69      6.24 o
  -2 -18   6        6.22       16.99      4.64 o
  -1 -18   6      180.85      183.25      6.22 o
   0 -18   6       60.89       57.30      5.63 o
   1 -18   6      102.80       91.95      5.69 o
   2 -18   6        1.76        2.11      4.34 o
   3 -18   6        0.18        4.74      5.66 o
   4 -18   6       56.66       50.59      5.83 o
   5 -18   6       51.29       50.10      7.27 o
  -3 -17   6       16.64       15.34      4.35 o
  -2 -17   6      151.76      175.26      5.92 o
  -1 -17   6      445.77      466.66      8.03 o
   0 -17   6        7.31       -2.31      4.77 o
   1 -17   6        1.30       -1.08      4.47 o
   2 -17   6       61.81       60.94      5.03 o
   3 -17   6        2.80        5.21      4.16 o
   4 -17   6       41.13       40.73      7.09 o
   5 -17   6       40.99       34.70      5.32 o
   6 -17   6        2.36       -0.96      4.51 o
  -4 -16   6       26.37       36.33      5.06 o
  -3 -16   6       38.88       40.01      3.80 o
  -2 -16   6      187.40      179.49      4.76 o
  -1 -16   6       70.69       66.80      4.79 o
   0 -16   6       34.26       24.76      4.92 o
   1 -16   6       38.59       40.61      4.79 o
   2 -16   6       12.80        9.93      2.51 o
   3 -16   6       18.11       13.75      3.05 o
   4 -16   6        8.48        9.28      4.15 o
   5 -16   6        5.95        6.65      4.34 o
   6 -16   6       17.62       23.65      4.71 o
  -5 -15   6       33.01       27.99      4.16 o
  -4 -15   6        6.55        4.17      3.25 o
  -3 -15   6      122.39      106.91      4.17 o
  -2 -15   6       25.53       16.69      3.37 o
  -1 -15   6      225.18      224.11      5.08 o
   0 -15   6      471.65      458.03      8.13 o
   1 -15   6      734.29      682.80     19.67 o
   2 -15   6        0.74        2.88      3.00 o
   3 -15   6        9.95        7.94      3.88 o
   4 -15   6        0.33        1.90      2.76 o
   5 -15   6       12.88       18.63      4.46 o
   6 -15   6       72.09       91.24      5.19 o
   7 -15   6       33.72       25.08      5.28 o
  -5 -14   6       18.93       17.25      3.90 o
  -4 -14   6      131.32      118.86      4.45 o
  -3 -14   6       52.23       49.04      3.64 o
  -2 -14   6      531.13      527.17      7.98 o
  -1 -14   6       12.82       10.91      3.56 o
   0 -14   6       29.05       30.57      4.53 o
   1 -14   6       26.35       29.00      2.70 o
   2 -14   6      181.42      201.56      5.46 o
   3 -14   6      231.57      215.97      5.93 o
   4 -14   6       60.76       70.73      4.48 o
   5 -14   6       44.18       62.61      5.48 o
   6 -14   6       87.45      100.52      5.06 o
   7 -14   6       17.87       23.92      5.46 o
  -6 -13   6       48.43       57.56      5.22 o
  -5 -13   6      167.87      164.64      6.23 o
  -4 -13   6       26.33       31.02      2.85 o
  -3 -13   6      545.90      560.43      4.72 o
  -2 -13   6       20.63       17.38      1.81 o
  -1 -13   6      249.86      227.65      5.29 o
   0 -13   6      652.76      640.82     10.84 o
   1 -13   6      417.47      403.99      6.03 o
   2 -13   6      660.19      701.78     12.65 o
   3 -13   6        1.88        3.86      3.94 o
   4 -13   6        3.99        1.84      3.73 o
   5 -13   6       25.75       18.52      4.33 o
   6 -13   6       76.64       69.98      4.66 o
   7 -13   6      127.00      121.63      5.27 o
  -6 -12   6      106.79      110.04      5.62 o
  -5 -12   6      324.67      335.22      5.18 o
  -4 -12   6        2.15        2.83      2.05 o
  -3 -12   6      205.77      199.63      3.09 o
  -2 -12   6      912.35      960.90      8.59 o
  -1 -12   6      237.25      237.97      3.74 o
   0 -12   6      115.35      117.37      3.31 o
   1 -12   6      405.27      422.56      5.70 o
   2 -12   6      100.86       99.53      4.33 o
   3 -12   6     1053.92     1062.25     13.29 o
   4 -12   6        6.05        5.52      3.25 o
   5 -12   6        8.08       12.52      2.11 o
   6 -12   6        0.03        1.93      3.88 o
   7 -12   6        0.31        0.95      3.82 o
   8 -12   6        0.01       -1.84      6.23 o
  -7 -11   6        0.75        1.93      4.59 o
  -6 -11   6       36.76       44.54      3.89 o
  -5 -11   6       52.74       41.75      3.26 o
  -4 -11   6       10.96        9.97      2.17 o
  -3 -11   6      175.00      173.59      2.92 o
  -2 -11   6      451.52      449.82      4.00 o
  -1 -11   6     1093.34     1095.14      7.12 o
   0 -11   6      230.51      275.52      5.06 o
   1 -11   6        3.07        4.51      1.83 o
   2 -11   6      115.33      118.77      3.11 o
   3 -11   6      697.10      726.83      7.02 o
   4 -11   6      122.65      130.71      4.08 o
   5 -11   6       11.22        8.39      2.12 o
   6 -11   6      153.68      169.44      5.07 o
   7 -11   6       30.33       13.33      3.59 o
   8 -11   6       22.84       24.33      7.23 o
  -7 -10   6        0.89        2.11      4.23 o
  -6 -10   6        5.03        2.73      2.55 o
  -5 -10   6      222.73      219.36      3.62 o
  -4 -10   6      799.31      751.77      7.00 o
  -3 -10   6      161.78      153.83      2.71 o
  -2 -10   6       65.50       55.64      2.14 o
  -1 -10   6      521.66      512.51      4.10 o
   0 -10   6      983.61      929.34      9.55 o
   1 -10   6      170.92      176.51      3.48 o
   2 -10   6      293.57      306.11      3.54 o
   3 -10   6      942.56      907.32     12.04 o
   4 -10   6      807.25      791.16     16.05 o
   5 -10   6       28.67       29.30      2.38 o
   6 -10   6       93.73       95.30      3.74 o
   7 -10   6        0.66       -3.22      3.96 o
   8 -10   6       17.89       15.55      5.37 o
  -7  -9   6      423.49      405.94      7.85 o
  -6  -9   6      149.37      141.80      3.46 o
  -5  -9   6        7.45       10.57      1.59 o
  -4  -9   6      195.77      192.45      2.86 o
  -3  -9   6        2.39        1.89      1.64 o
  -2  -9   6       98.88       98.89      2.28 o
  -1  -9   6      482.93      494.04      4.20 o
   0  -9   6       14.28       16.40      1.84 o
   1  -9   6      300.31      310.94      4.09 o
   2  -9   6       13.51       16.75      1.68 o
   3  -9   6      582.51      593.94      4.59 o
   4  -9   6      810.38      850.02     11.04 o
   5  -9   6      427.80      436.39      6.59 o
   6  -9   6      434.41      427.10      4.89 o
   7  -9   6        1.00        2.46      3.69 o
   8  -9   6       47.33       53.00      6.09 o
  -8  -8   6       40.84       59.97      4.98 o
  -7  -8   6      807.99      858.37      8.07 o
  -6  -8   6       62.01       64.81      2.75 o
  -5  -8   6      619.11      595.99      3.95 o
  -4  -8   6      379.59      370.84      3.73 o
  -3  -8   6      256.07      250.47      2.98 o
  -2  -8   6      325.57      304.73      3.38 o
  -1  -8   6     1223.34     1301.88      6.14 o
   0  -8   6     1323.44     1417.70      6.55 o
   1  -8   6       12.63        7.44      1.54 o
   2  -8   6     1515.86     1470.34     12.46 o
   3  -8   6      771.40      718.18      9.27 o
   4  -8   6       99.20       99.89      3.13 o
   5  -8   6      124.16      113.41      2.80 o
   6  -8   6      319.46      287.96      4.90 o
   7  -8   6        7.19       10.92      3.47 o
   8  -8   6       14.10        9.34      6.44 o
  -8  -7   6        7.50       14.59      4.28 o
  -7  -7   6        3.05        0.25      4.07 o
  -6  -7   6      125.06      115.08      3.21 o
  -5  -7   6      541.43      536.58      4.84 o
  -4  -7   6      163.71      168.71      2.31 o
  -3  -7   6      816.32      780.96      5.65 o
  -2  -7   6     2067.00     1941.38     10.50 o
  -1  -7   6      184.75      198.18      2.86 o
   0  -7   6     6066.39     6599.94     19.33 o
   1  -7   6       36.80       32.40      2.00 o
   2  -7   6      509.66      538.31      5.65 o
   3  -7   6      106.49      111.63      2.82 o
   4  -7   6      972.69      933.86      6.99 o
   5  -7   6      144.90      156.07      2.97 o
   6  -7   6        5.20        7.25      2.61 o
   7  -7   6       29.53       29.68      4.09 o
   8  -7   6       86.77       88.36      7.26 o
  -8  -6   6        5.43       10.67      4.12 o
  -7  -6   6      105.72      102.35      4.34 o
  -6  -6   6      122.77      112.63      4.12 o
  -5  -6   6      993.95     1003.10      9.04 o
  -4  -6   6      935.00      929.06      7.42 o
  -3  -6   6      273.95      244.43      2.95 o
  -2  -6   6     2589.15     2840.47      9.03 o
  -1  -6   6      345.91      435.20      3.65 o
   0  -6   6     9525.49     9950.90     23.96 o
   1  -6   6      166.14      167.02      2.68 o
   2  -6   6      649.31      730.99      5.54 o
   3  -6   6       66.44       78.75      2.55 o
   4  -6   6      612.66      627.06      3.84 o
   5  -6   6      203.72      214.54      3.35 o
   6  -6   6        7.96       14.52      2.29 o
   7  -6   6      128.47      111.87      5.21 o
   8  -6   6      122.09      124.27      7.57 o
  -9  -5   6      132.87      125.15      6.36 o
  -8  -5   6      357.87      388.26      9.89 o
  -7  -5   6      838.92      826.12     11.32 o
  -6  -5   6       21.73       17.01      2.43 o
  -5  -5   6      196.10      191.65      3.05 o
  -4  -5   6      292.76      268.77      2.74 o
  -3  -5   6      333.39      346.38      3.69 o
  -2  -5   6      213.70      251.73      2.65 o
  -1  -5   6      385.83      456.73      5.91 o
   0  -5   6     3593.92     3688.78     11.81 o
   1  -5   6      776.49      730.76      4.85 o
   2  -5   6     1880.41     1928.40      7.46 o
   3  -5   6     1054.06     1096.48      6.71 o
   4  -5   6      439.40      442.46      4.99 o
   5  -5   6       35.75       31.54      1.98 o
   6  -5   6      586.84      531.25      7.12 o
   7  -5   6        7.36        9.06      5.37 o
   8  -5   6        0.02        6.06      6.43 o
  -9  -4   6      170.40      196.04      6.97 o
  -8  -4   6      219.02      231.15      5.80 o
  -7  -4   6       78.47       86.12      2.78 o
  -6  -4   6        5.13        2.73      2.31 o
  -5  -4   6        6.90        2.97      1.83 o
  -4  -4   6       37.16       36.25      1.54 o
  -3  -4   6        0.57        3.64      0.92 o
  -2  -4   6        0.99        4.02      1.05 o
  -1  -4   6      203.88      196.99      2.28 o
   0  -4   6      289.87      255.14      4.55 o
   1  -4   6      731.17      689.17      5.29 o
   2  -4   6     1257.20     1244.87      6.93 o
   3  -4   6     1157.63     1201.75      7.76 o
   4  -4   6        4.18        4.76      1.75 o
   5  -4   6        0.70       -0.15      1.83 o
   6  -4   6      396.46      394.56      5.96 o
   7  -4   6      114.20       99.53      5.31 o
   8  -4   6       23.53       24.37      6.34 o
  -9  -3   6       48.80       50.47      5.34 o
  -8  -3   6       89.61       92.75      3.53 o
  -7  -3   6       20.36       19.95      2.21 o
  -6  -3   6      220.02      214.53      3.43 o
  -5  -3   6     1392.38     1317.03      6.88 o
  -4  -3   6      493.60      551.93      3.90 o
  -3  -3   6    13034.06    13379.72     76.89 o
  -2  -3   6     1134.58     1097.95      5.61 o
  -1  -3   6     2509.42     2548.16     13.20 o
   0  -3   6     7042.95     6873.51     13.28 o
   1  -3   6        8.03       15.14      1.17 o
   2  -3   6      153.11      167.74      2.28 o
   3  -3   6      890.37      899.08     10.20 o
   4  -3   6      159.90      153.80      2.82 o
   5  -3   6      126.60       92.98      2.33 o
   6  -3   6     1251.39     1198.70     15.42 o
   7  -3   6        1.01        1.17      4.64 o
   8  -3   6       30.96       50.07      7.94 o
  -9  -2   6      323.04      323.75      7.11 o
  -8  -2   6       46.32       41.39      3.18 o
  -7  -2   6       13.26       11.15      1.94 o
  -6  -2   6     2799.44     2822.26      8.59 o
  -5  -2   6      198.72      190.88      2.56 o
  -4  -2   6        0.52        0.96      1.71 o
  -3  -2   6      884.58      904.34      5.38 o
  -2  -2   6     1025.31     1097.42      5.04 o
  -1  -2   6     1073.28     1080.57      7.59 o
   0  -2   6      143.94      175.63      2.55 o
   1  -2   6      641.05      658.88      3.49 o
   2  -2   6       46.94       42.02      1.66 o
   3  -2   6     2350.95     2337.09     11.69 o
   4  -2   6      321.06      321.95      3.24 o
   5  -2   6        8.47       10.07      1.82 o
   6  -2   6     1303.47     1188.15     19.48 o
   7  -2   6        6.93        1.60      5.65 o
   8  -2   6       15.85       13.28      7.22 o
  -9  -1   6       60.40       61.58      4.70 o
  -8  -1   6       38.71       44.45      3.06 o
  -7  -1   6       23.82       21.50      1.69 o
  -6  -1   6     1442.20     1468.86      5.25 o
  -5  -1   6       21.66       19.29      1.34 o
  -4  -1   6     2286.88     2442.24      8.18 o
  -3  -1   6     1645.05     1771.05     14.55 o
  -2  -1   6      489.07      516.56      3.40 o
  -1  -1   6     2571.25     2554.01     18.16 o
   0  -1   6      462.09      423.24      3.54 o
   1  -1   6        1.73        5.39      1.27 o
   2  -1   6       30.06       35.62      1.36 o
   3  -1   6       50.26       52.01      1.81 o
   4  -1   6        0.15        4.79      1.59 o
   5  -1   6       55.23       51.38      1.99 o
   6  -1   6      392.17      351.40      4.54 o
   7  -1   6        4.43       -0.79      6.04 o
   8  -1   6        0.71       -2.12      6.18 o
  -9   0   6       16.45       16.31      3.91 o
  -8   0   6      412.56      435.71      5.36 o
  -7   0   6      232.59      229.37      3.30 o
  -6   0   6      586.94      580.96      3.29 o
  -5   0   6     1265.02     1278.13      4.23 o
  -4   0   6      340.41      378.74      2.93 o
  -3   0   6        9.14        7.98      0.88 o
  -2   0   6      167.14      197.63      2.15 o
  -1   0   6      122.25      149.29      1.49 o
   0   0   6        7.79        7.74      1.06 o
   1   0   6     7766.83     7880.44     21.79 o
   2   0   6      262.56      264.11      2.28 o
   3   0   6     1938.58     1972.85     16.09 o
   4   0   6     1999.46     1933.40      8.41 o
   5   0   6        0.05        2.23      1.59 o
   6   0   6      121.93      118.61      2.81 o
   7   0   6        0.26        1.02      4.84 o
   8   0   6       27.22       26.59      6.49 o
  -9   1   6        4.55        5.76      3.59 o
  -8   1   6        0.97        2.15      2.15 o
  -7   1   6       17.91       20.29      2.00 o
  -6   1   6     2399.74     2269.10      8.57 o
  -5   1   6      308.71      318.62      2.37 o
  -4   1   6      176.91      184.79      2.55 o
  -3   1   6    19655.70    20235.16     49.33 o
  -2   1   6    14657.76    14800.55     45.29 o
  -1   1   6     4955.56     4888.16     18.38 o
   0   1   6     4498.33     4456.92     13.24 o
   1   1   6     1371.39     1330.88      4.38 o
   2   1   6      392.75      377.08      6.37 o
   3   1   6       66.77       58.94      2.25 o
   4   1   6      205.70      202.48      2.63 o
   5   1   6      276.27      275.10      3.04 o
   6   1   6        3.29        3.67      2.13 o
   7   1   6       20.11        7.30      5.01 o
   8   1   6        2.52        3.92      5.67 o
  -9   2   6       33.09       37.57      3.78 o
  -8   2   6       27.67       22.16      2.46 o
  -7   2   6      524.08      486.54      4.29 o
  -6   2   6      148.33      154.31      2.41 o
  -5   2   6      727.18      805.10      4.00 o
  -4   2   6      750.90      677.84      3.87 o
  -3   2   6      295.97      366.91      2.80 o
  -2   2   6      888.09      859.49      3.82 o
  -1   2   6     8162.12     8365.65     19.06 o
   0   2   6     1365.63     1273.40      4.77 o
   1   2   6       22.94       23.14      1.25 o
   2   2   6       16.93       12.25      1.67 o
   3   2   6     3084.31     2897.23     15.27 o
   4   2   6     1520.99     1536.48      8.13 o
   5   2   6      531.11      486.47      8.50 o
   6   2   6       25.60       21.33      2.19 o
   7   2   6       12.52       11.01      5.32 o
   8   2   6       57.13       72.57      6.81 o
  -9   3   6       57.64       62.25      3.45 o
  -8   3   6        1.23        0.01      2.04 o
  -7   3   6        0.13        0.75      2.05 o
  -6   3   6        4.73        1.38      1.61 o
  -5   3   6      584.65      619.92      3.82 o
  -4   3   6     4014.35     4463.31     15.19 o
  -3   3   6     2396.24     2482.53     12.85 o
  -2   3   6       33.35       27.93      1.12 o
  -1   3   6      428.50      417.69      2.76 o
   0   3   6     1688.08     1557.17      9.01 o
   1   3   6       28.28       27.94      1.29 o
   2   3   6      297.67      309.89      3.63 o
   3   3   6      381.81      389.25      3.39 o
   4   3   6      155.21      170.06      3.48 o
   5   3   6       24.50       23.46      3.07 o
   6   3   6        4.70        0.61      3.93 o
   7   3   6        0.13       -1.25      5.06 o
  -9   4   6       39.05       42.17      4.97 o
  -8   4   6      153.58      171.43      3.45 o
  -7   4   6      614.15      573.35      9.86 o
  -6   4   6        6.12        3.65      1.70 o
  -5   4   6       33.72       36.14      1.38 o
  -4   4   6      159.77      144.72      1.92 o
  -3   4   6      258.82      255.08      2.29 o
  -2   4   6      187.17      176.54      1.82 o
  -1   4   6      551.71      589.07      4.18 o
   0   4   6     1715.74     1884.13      7.02 o
   1   4   6     1091.68     1113.58      8.22 o
   2   4   6       19.27       22.85      2.38 o
   3   4   6      338.54      379.48      4.03 o
   4   4   6       16.83       15.92      2.71 o
   5   4   6       75.51       70.92      4.02 o
   6   4   6       60.22       62.42      5.97 o
   7   4   6       13.70       16.76      5.31 o
  -9   5   6        3.90        5.16      4.45 o
  -8   5   6      177.53      174.12      3.61 o
  -7   5   6      491.72      444.16      5.87 o
  -6   5   6        7.60        7.54      1.85 o
  -5   5   6      823.58      815.68      5.15 o
  -4   5   6     5214.26     5184.80     13.48 o
  -3   5   6      137.66      125.60      1.93 o
  -2   5   6       42.04       36.42      1.22 o
  -1   5   6      874.75     1065.55      4.77 o
   0   5   6     5176.40     5252.82     28.64 o
   1   5   6     3399.07     3511.09     13.03 o
   2   5   6      318.86      317.64      3.63 o
   3   5   6      270.91      277.08      3.86 o
   4   5   6      111.00      100.01      2.65 o
   5   5   6      352.07      357.60      7.02 o
   6   5   6       44.73       35.17      4.72 o
   7   5   6       20.35       14.67      5.70 o
  -9   6   6       44.49       53.20      5.05 o
  -8   6   6       67.21       76.11      3.13 o
  -7   6   6      246.99      229.24      2.66 o
  -6   6   6        0.22        4.05      2.05 o
  -5   6   6        1.90        6.96      1.61 o
  -4   6   6      476.44      457.92      3.37 o
  -3   6   6        7.30        5.52      1.06 o
  -2   6   6      252.52      263.20      2.28 o
  -1   6   6      114.54      170.52      2.71 o
   0   6   6      375.85      386.54      4.06 o
   1   6   6      688.60      636.59      5.29 o
   2   6   6     2430.29     2471.47     14.78 o
   3   6   6      156.63      155.85      4.81 o
   4   6   6      341.26      323.19      4.64 o
   5   6   6      170.89      176.07      5.64 o
   6   6   6       46.44       42.36      4.89 o
   7   6   6        0.01        1.52      5.85 o
  -9   7   6      133.07      150.43      7.23 o
  -8   7   6        0.11       -1.92      3.83 o
  -7   7   6        1.84        2.49      1.46 o
  -6   7   6       67.09       60.28      2.45 o
  -5   7   6        5.60        7.55      1.88 o
  -4   7   6     1535.58     1486.82      7.55 o
  -3   7   6      139.31      115.04      1.82 o
  -2   7   6        8.22        5.60      1.25 o
  -1   7   6     2553.69     2393.63     12.33 o
   0   7   6      636.01      636.28      8.23 o
   1   7   6      372.97      320.09      3.35 o
   2   7   6       91.47       85.09      2.56 o
   3   7   6       84.37       99.67      5.18 o
   4   7   6       53.35       49.85      2.70 o
   5   7   6        6.73        2.26      4.22 o
   6   7   6      115.49      118.63      5.01 o
  -9   8   6       89.83       99.21      8.65 o
  -8   8   6        0.07       -0.95      3.88 o
  -7   8   6       15.75       16.64      2.16 o
  -6   8   6      859.70      828.80      8.21 o
  -5   8   6      865.90      895.66      5.09 o
  -4   8   6     2031.12     1964.30     10.28 o
  -3   8   6      403.19      423.75      3.11 o
  -2   8   6       19.14       19.88      1.21 o
  -1   8   6        8.81        5.05      1.92 o
   0   8   6      538.97      543.99      5.28 o
   1   8   6      683.30      664.82      4.73 o
   2   8   6     1456.33     1468.72      8.20 o
   3   8   6       27.74       31.33      2.89 o
   4   8   6        5.50        6.37      2.41 o
   5   8   6       36.65       37.33      4.51 o
   6   8   6       45.71       58.56      4.73 o
  -9   9   6        0.07       -3.14      7.25 o
  -8   9   6       17.23       18.57      4.75 o
  -7   9   6       22.66       26.38      3.11 o
  -6   9   6      141.26      138.78      4.72 o
  -5   9   6        0.01        1.90      1.16 o
  -4   9   6      689.76      690.75      4.88 o
  -3   9   6       13.32       17.16      1.81 o
  -2   9   6      966.09      935.46      6.01 o
  -1   9   6      171.48      163.81      3.25 o
   0   9   6      446.63      452.88      5.16 o
   1   9   6      200.71      199.74      4.15 o
   2   9   6       43.12       41.97      1.47 o
   3   9   6       62.09       64.67      3.21 o
   4   9   6       11.04        8.74      4.20 o
   5   9   6        1.75        0.31      4.10 o
  -9  10   6      208.99      217.52     10.55 o
  -8  10   6       14.26       14.41      6.61 o
  -7  10   6      174.08      167.25      6.83 o
  -6  10   6        6.71       11.15      2.73 o
  -5  10   6       24.49       29.93      1.68 o
  -4  10   6      551.89      592.20      4.93 o
  -3  10   6       74.65       62.56      2.77 o
  -2  10   6      697.10      746.05      7.49 o
  -1  10   6      132.11      146.71      3.57 o
   0  10   6      176.29      181.09      4.82 o
   1  10   6      488.23      477.76      5.89 o
   2  10   6       43.45       39.20      2.24 o
   3  10   6      202.86      195.20      5.00 o
   4  10   6      150.85      140.86      5.74 o
   5  10   6       32.93       35.16      4.70 o
  -8  11   6       75.07       94.70      8.51 o
  -7  11   6       90.95      100.25      7.36 o
  -6  11   6       78.27       72.25      2.89 o
  -5  11   6        1.54        2.12      1.60 o
  -4  11   6       54.09       59.34      2.41 o
  -3  11   6      498.90      450.15      5.27 o
  -2  11   6     3244.90     3171.57     21.19 o
  -1  11   6      615.82      641.32      7.07 o
   0  11   6     1459.28     1410.84     13.39 o
   1  11   6       91.99       81.15      3.68 o
   2  11   6      366.05      381.21      6.00 o
   3  11   6       75.26       76.58      4.17 o
   4  11   6       66.48       72.46      5.27 o
  -8  12   6       82.90      109.97      9.27 o
  -7  12   6        3.34        1.42      4.33 o
  -6  12   6       56.12       55.55      4.14 o
  -5  12   6       19.74       16.52      3.01 o
  -4  12   6      230.98      223.80      3.71 o
  -3  12   6       39.50       33.96      2.37 o
  -2  12   6        6.30        2.28      2.81 o
  -1  12   6      145.50      141.25      5.12 o
   0  12   6       78.89       82.19      4.44 o
   1  12   6       15.17       17.35      3.10 o
   2  12   6       35.77       28.10      3.25 o
   3  12   6        4.56       -0.50      3.23 o
   4  12   6      190.02      199.24      7.38 o
  -7  13   6       56.85       57.25      5.12 o
  -6  13   6      290.31      300.43      6.68 o
  -5  13   6        1.09       -1.48      3.77 o
  -4  13   6        7.97        8.53      2.37 o
  -3  13   6     1795.23     1804.62     15.93 o
  -2  13   6       47.95       53.92      4.17 o
  -1  13   6       48.79       50.05      4.18 o
   0  13   6      296.78      327.49      7.37 o
   1  13   6       20.85       20.43      2.73 o
   2  13   6       96.46       86.48      4.91 o
   3  13   6        7.17       10.05      4.87 o
  -7  14   6       51.30       47.07      5.55 o
  -6  14   6      170.23      160.08      6.07 o
  -5  14   6      117.72      121.96      4.47 o
  -4  14   6       19.35       14.73      3.84 o
  -3  14   6       27.36       20.25      3.25 o
  -2  14   6        5.20       10.00      4.52 o
  -1  14   6       12.78       16.02      4.29 o
   0  14   6      492.24      488.29      7.83 o
   1  14   6        4.23       10.15      5.03 o
   2  14   6      107.85      112.22      5.53 o
   3  14   6       28.71       43.94      6.20 o
  -6  15   6        7.32        9.24      4.83 o
  -5  15   6       45.69       39.06      4.28 o
  -4  15   6       11.47       13.49      4.03 o
  -3  15   6      110.57      141.42      5.48 o
  -2  15   6      323.14      311.74      7.72 o
  -1  15   6       57.06       62.24      4.91 o
   0  15   6        5.34        8.25      4.14 o
   1  15   6        0.01        5.69      4.37 o
   2  15   6       73.46       73.00      5.69 o
  -5  16   6       68.10       77.98      5.40 o
  -4  16   6      160.04      165.00      5.96 o
  -3  16   6       16.02       11.30      4.08 o
  -2  16   6       49.46       45.28      5.91 o
  -1  16   6      142.80      124.21      5.64 o
   0  16   6       20.97       26.92      4.92 o
   1  16   6        1.28       -0.88      4.56 o
  -4  17   6      313.37      334.61      7.67 o
  -3  17   6       15.03       25.56      4.90 o
  -2  17   6       46.58       34.72      5.25 o
  -1  17   6       58.93       64.42      5.21 o
  -1 -19   7        5.12        4.76      5.12 o
   0 -19   7      122.51      114.47      6.37 o
   1 -19   7       21.67       20.10      4.80 o
   2 -19   7       35.30       28.32      4.72 o
   3 -19   7       11.13       10.07      6.89 o
   4 -19   7       68.12       75.34      6.57 o
  -2 -18   7      101.13      130.77      6.57 o
  -1 -18   7       46.30       62.57      5.59 o
   0 -18   7       98.93       94.97      9.42 o
   1 -18   7       48.67       52.44      5.16 o
   2 -18   7        3.08        6.96      4.07 o
   3 -18   7        5.74        6.26      6.20 o
   4 -18   7       26.82       32.03      5.71 o
   5 -18   7       17.00       21.82      7.67 o
  -3 -17   7       39.81       45.09      4.78 o
  -2 -17   7        0.00        2.33      3.92 o
  -1 -17   7       27.69       32.78      5.28 o
   0 -17   7      375.77      363.17      8.10 o
   1 -17   7       46.79       51.45      5.01 o
   2 -17   7       99.52      113.31      5.43 o
   3 -17   7       71.90       68.83      4.89 o
   4 -17   7      111.26      135.91      7.84 o
   5 -17   7        5.10        7.84      5.25 o
  -4 -16   7        5.68        2.58      3.45 o
  -3 -16   7        9.50        8.23      3.49 o
  -2 -16   7        0.08       -2.25      3.99 o
  -1 -16   7      400.27      366.90      8.86 o
   0 -16   7       41.87       50.37      5.19 o
   1 -16   7        2.43        5.32      5.99 o
   2 -16   7        4.21        8.24      4.26 o
   3 -16   7      174.80      173.01      7.24 o
   4 -16   7      460.28      468.51      9.02 o
   5 -16   7        3.62        9.55      4.85 o
   6 -16   7      148.61      148.15      6.65 o
  -5 -15   7        7.04        1.68      3.83 o
  -4 -15   7        6.15        6.64      3.34 o
  -3 -15   7       78.06       70.35      4.09 o
  -2 -15   7       19.54       22.71      3.91 o
  -1 -15   7      338.73      336.68      8.86 o
   0 -15   7      559.54      566.13     10.76 o
   1 -15   7      114.49      125.68      3.88 o
   2 -15   7       92.35       91.27      4.55 o
   3 -15   7       31.60       24.74      4.14 o
   4 -15   7      709.85      714.44     10.46 o
   5 -15   7       29.60       30.26      4.95 o
   6 -15   7        0.38        1.26      4.35 o
  -5 -14   7       17.45       14.11      4.06 o
  -4 -14   7      321.99      344.42      5.08 o
  -3 -14   7        2.13       -0.42      2.65 o
  -2 -14   7        0.65       -0.13      1.67 o
  -1 -14   7       79.40       78.18      3.21 o
   0 -14   7       23.83       31.16      2.49 o
   1 -14   7      236.10      242.24      5.29 o
   2 -14   7      286.90      309.97      6.56 o
   3 -14   7        2.67        2.39      3.82 o
   4 -14   7        7.80        7.18      4.07 o
   5 -14   7       53.05       43.44      4.93 o
   6 -14   7        1.43        2.56      4.13 o
   7 -14   7       19.77       25.93      5.35 o
  -6 -13   7       29.78       51.54      5.39 o
  -5 -13   7       59.77       80.27      4.48 o
  -4 -13   7       46.52       68.75      3.23 o
  -3 -13   7        2.51        2.27      2.18 o
  -2 -13   7       23.91       19.61      2.35 o
  -1 -13   7        0.66        0.74      3.29 o
   0 -13   7      446.14      462.08      8.11 o
   1 -13   7      149.58      124.83      5.16 o
   2 -13   7     2393.89     2332.51     15.18 o
   3 -13   7      661.00      735.71      8.68 o
   4 -13   7       92.41       90.90      5.04 o
   5 -13   7       23.26       20.71      4.64 o
   6 -13   7       32.47       41.31      4.32 o
   7 -13   7        0.66       -2.22      4.84 o
  -6 -12   7       35.94       43.54      5.00 o
  -5 -12   7        0.42        3.90      3.10 o
  -4 -12   7      162.59      148.30      3.24 o
  -3 -12   7     1186.00     1144.83      8.26 o
  -2 -12   7       20.37       25.34      2.17 o
  -1 -12   7     1205.94     1163.46      7.37 o
   0 -12   7      227.74      232.05      4.23 o
   1 -12   7      284.75      312.62      5.48 o
   2 -12   7      276.72      258.61      5.45 o
   3 -12   7      148.18      162.38      6.93 o
   4 -12   7       42.55       59.24      3.87 o
   5 -12   7       30.82       23.23      3.29 o
   6 -12   7        8.32        9.10      3.77 o
   7 -12   7       20.24       21.15      3.97 o
  -7 -11   7        1.11       -3.33      4.81 o
  -6 -11   7        2.34        1.14      4.47 o
  -5 -11   7      346.80      317.33      4.31 o
  -4 -11   7      798.15      727.31      5.58 o
  -3 -11   7        0.10        1.47      2.04 o
  -2 -11   7      498.46      518.22      5.01 o
  -1 -11   7       44.61       48.78      2.39 o
   0 -11   7        6.65        1.66      2.38 o
   1 -11   7     1189.52     1165.92      7.36 o
   2 -11   7      161.21      171.15      3.87 o
   3 -11   7       59.25       58.15      3.48 o
   4 -11   7       65.84       82.84      4.66 o
   5 -11   7        9.83        8.99      2.35 o
   6 -11   7      125.10      140.70      5.22 o
   7 -11   7       27.65       17.68      4.48 o
   8 -11   7        8.77        6.64      6.77 o
  -7 -10   7        3.74        1.87      4.40 o
  -6 -10   7      324.67      351.63      5.80 o
  -5 -10   7      123.35      107.74      3.12 o
  -4 -10   7        5.59        4.27      2.04 o
  -3 -10   7      455.83      429.14      4.24 o
  -2 -10   7      223.59      211.77      3.12 o
  -1 -10   7      751.50      778.47      5.26 o
   0 -10   7      219.96      222.84      3.16 o
   1 -10   7       23.69       29.99      2.13 o
   2 -10   7      419.10      398.48      4.06 o
   3 -10   7       15.46       17.07      2.97 o
   4 -10   7      454.08      424.00      6.00 o
   5 -10   7        5.66        7.01      2.35 o
   6 -10   7        0.08        3.06      3.57 o
   7 -10   7       58.47       55.80      4.51 o
   8 -10   7       11.43        7.08      5.28 o
  -7  -9   7      376.21      396.33      8.07 o
  -6  -9   7       47.09       47.75      3.66 o
  -5  -9   7      493.25      439.83      4.30 o
  -4  -9   7       76.36       64.84      2.43 o
  -3  -9   7       11.19        8.31      1.79 o
  -2  -9   7       25.01       29.47      1.83 o
  -1  -9   7      784.31      759.81      5.20 o
   0  -9   7       66.85       62.76      4.99 o
   1  -9   7     1276.08     1291.54      6.94 o
   2  -9   7        1.00        1.09      2.02 o
   3  -9   7       75.83       70.91      3.46 o
   4  -9   7        8.71        8.15      3.08 o
   5  -9   7      131.01      123.96      3.19 o
   6  -9   7        1.49       -1.11      2.91 o
   7  -9   7        0.80        2.54      3.84 o
   8  -9   7        0.32        1.83      5.56 o
  -8  -8   7      181.36      168.59      6.59 o
  -7  -8   7      106.05       99.53      4.18 o
  -6  -8   7      233.22      255.88      5.05 o
  -5  -8   7     1567.95     1538.52      9.10 o
  -4  -8   7      224.13      237.78      3.17 o
  -3  -8   7      296.68      248.39      3.97 o
  -2  -8   7     4008.82     3513.25     18.14 o
  -1  -8   7     3633.24     3627.39     11.19 o
   0  -8   7     1099.46     1197.41      6.22 o
   1  -8   7      255.96      230.62      3.26 o
   2  -8   7      848.30      887.03      8.14 o
   3  -8   7        8.28        5.68      2.13 o
   4  -8   7        7.11       12.46      2.69 o
   5  -8   7        0.16        0.42      2.28 o
   6  -8   7        4.50        1.14      2.45 o
   7  -8   7      135.65      123.59      5.68 o
   8  -8   7       43.90       31.17      6.81 o
  -8  -7   7        5.39       11.00      4.29 o
  -7  -7   7       69.53       60.50      4.94 o
  -6  -7   7      119.51      109.49      4.13 o
  -5  -7   7       60.92       54.78      2.28 o
  -4  -7   7     1108.67     1110.89      6.22 o
  -3  -7   7       21.52       23.08      1.73 o
  -2  -7   7      907.60      911.48      5.16 o
  -1  -7   7        0.32       12.78      1.84 o
   0  -7   7     3350.51     3190.34     14.02 o
   1  -7   7     3815.75     4087.44     17.37 o
   2  -7   7     1136.94     1222.48      9.84 o
   3  -7   7       24.30       24.18      2.12 o
   4  -7   7      941.64      984.81      6.32 o
   5  -7   7      135.49      134.89      2.91 o
   6  -7   7       15.88        7.38      2.44 o
   7  -7   7      114.08      109.58      6.95 o
   8  -7   7      207.65      213.31      8.91 o
  -8  -6   7        0.01        4.61      4.07 o
  -7  -6   7       23.73       17.82      4.07 o
  -6  -6   7      542.17      560.23      6.60 o
  -5  -6   7      270.14      247.74      3.24 o
  -4  -6   7        6.48        3.81      1.37 o
  -3  -6   7     9386.59     9545.13     36.25 o
  -2  -6   7       81.97       76.36      2.16 o
  -1  -6   7      296.31      340.67      3.15 o
   0  -6   7     1055.79     1152.71      8.89 o
   1  -6   7       17.41       16.75      1.82 o
   2  -6   7        7.27        6.64      2.34 o
   3  -6   7     3119.87     3057.92     18.48 o
   4  -6   7       41.90       39.70      1.90 o
   5  -6   7       31.80       29.09      2.45 o
   6  -6   7      117.43      113.51      3.34 o
   7  -6   7       68.68       70.68      6.88 o
   8  -6   7      158.08      146.32      8.00 o
  -9  -5   7        0.63       -3.19      4.89 o
  -8  -5   7        0.27        2.96      3.93 o
  -7  -5   7      254.33      291.52      4.53 o
  -6  -5   7      203.46      189.25      3.84 o
  -5  -5   7       53.77       47.21      2.40 o
  -4  -5   7      247.18      223.62      3.05 o
  -3  -5   7      419.48      398.27      4.40 o
  -2  -5   7      145.30      155.30      2.04 o
  -1  -5   7       28.42       33.08      1.70 o
   0  -5   7     4270.64     4383.30     12.45 o
   1  -5   7      486.49      505.42      5.59 o
   2  -5   7     3153.62     3118.17      8.96 o
   3  -5   7      329.00      337.16      4.75 o
   4  -5   7      354.99      347.56      3.25 o
   5  -5   7      148.13      135.10      2.97 o
   6  -5   7       46.03       47.76      2.94 o
   7  -5   7        3.27        0.01      5.50 o
   8  -5   7       69.40       56.76      7.66 o
  -9  -4   7       30.43       43.64      5.23 o
  -8  -4   7        1.79        0.87      2.97 o
  -7  -4   7      127.35      121.92      3.14 o
  -6  -4   7     2128.38     2065.56     12.03 o
  -5  -4   7      294.76      291.73      3.60 o
  -4  -4   7      974.52     1061.80      6.44 o
  -3  -4   7      707.84      574.19      3.83 o
  -2  -4   7      562.47      573.66      3.63 o
  -1  -4   7     1150.30     1176.17      7.38 o
   0  -4   7       15.29       12.95      1.65 o
   1  -4   7      245.52      214.98      2.50 o
   2  -4   7      134.96      149.24      2.39 o
   3  -4   7        1.31        0.90      1.50 o
   4  -4   7        0.28       -0.10      1.75 o
   5  -4   7        9.00        7.52      2.08 o
   6  -4   7       36.19       39.11      2.91 o
   7  -4   7       64.55       50.05      6.84 o
   8  -4   7        4.44        3.87      7.16 o
  -9  -3   7      153.64      149.08      5.42 o
  -8  -3   7       15.33       17.30      3.07 o
  -7  -3   7      204.93      191.86      3.04 o
  -6  -3   7      209.15      201.08      4.37 o
  -5  -3   7      126.78      126.19      2.72 o
  -4  -3   7     1159.43     1131.07      6.24 o
  -3  -3   7      287.57      264.56      2.42 o
  -2  -3   7       88.53       83.51      2.08 o
  -1  -3   7     9545.27     9690.66     34.32 o
   0  -3   7       79.47       87.34      1.99 o
   1  -3   7      345.18      349.83      2.72 o
   2  -3   7     1238.59     1212.97     11.46 o
   3  -3   7      154.94      155.76      2.59 o
   4  -3   7       56.21       49.28      2.09 o
   5  -3   7       23.96       18.83      2.14 o
   6  -3   7      158.10      169.52      5.15 o
   7  -3   7       57.84       68.20      7.87 o
   8  -3   7        0.45        3.77      8.10 o
  -9  -2   7      198.79      195.77      5.87 o
  -8  -2   7        6.36       11.22      2.89 o
  -7  -2   7        1.47        1.10      1.69 o
  -6  -2   7     1378.97     1383.42     12.02 o
  -5  -2   7      851.94      814.31      6.46 o
  -4  -2   7     6385.24     6270.77     20.65 o
  -3  -2   7     1053.91     1036.24      9.53 o
  -2  -2   7      473.64      500.89      5.67 o
  -1  -2   7     1031.70      977.99      5.64 o
   0  -2   7       18.81       21.62      1.44 o
   1  -2   7     3361.16     3443.53     13.94 o
   2  -2   7      214.01      204.98      2.54 o
   3  -2   7        0.11        1.10      1.67 o
   4  -2   7       90.37       84.11      2.32 o
   5  -2   7      107.92      121.61      2.74 o
   6  -2   7        5.65        9.80      2.24 o
   7  -2   7        0.36       -2.22      6.00 o
   8  -2   7       36.79       42.31      8.59 o
  -9  -1   7        1.09        3.13      3.90 o
  -8  -1   7      111.07      102.06      3.38 o
  -7  -1   7      661.44      665.92      4.09 o
  -6  -1   7        0.29       -0.86      1.40 o
  -5  -1   7      312.18      289.10      2.48 o
  -4  -1   7       10.46        7.48      1.37 o
  -3  -1   7      415.52      411.69      3.02 o
  -2  -1   7     4230.65     4368.67     11.83 o
  -1  -1   7     4767.20     4816.51     12.18 o
   0  -1   7      295.62      296.56      4.18 o
   1  -1   7      116.56       90.57      1.32 o
   2  -1   7      405.00      417.70      4.22 o
   3  -1   7      541.48      540.03      4.49 o
   4  -1   7        1.37        0.52      1.60 o
   5  -1   7      315.72      282.68      4.08 o
   6  -1   7       54.82       68.36      3.22 o
   7  -1   7       58.89       55.33      7.08 o
   8  -1   7       20.18       13.59      7.06 o
  -9   0   7       17.01       18.38      3.45 o
  -8   0   7        9.05        6.95      2.25 o
  -7   0   7       81.93       84.01      2.10 o
  -6   0   7       12.24       12.03      1.35 o
  -5   0   7      269.47      278.90      2.35 o
  -4   0   7      479.12      590.85      4.17 o
  -3   0   7      165.40      195.23      2.12 o
  -2   0   7     8803.09     9308.58     45.94 o
  -1   0   7     2180.50     2395.80      5.77 o
   0   0   7      680.55      603.67      5.74 o
   1   0   7     3042.10     3079.24     14.72 o
   2   0   7       34.15       40.48      1.83 o
   3   0   7     1335.32     1318.53      7.91 o
   4   0   7      220.77      201.35      2.59 o
   5   0   7      679.64      708.91      7.02 o
   6   0   7       81.96       68.93      2.66 o
   7   0   7        4.41        4.11      5.23 o
   8   0   7        1.95        6.46      6.55 o
  -9   1   7        1.77        1.57      3.57 o
  -8   1   7      435.88      429.77      5.50 o
  -7   1   7      469.14      483.12      4.14 o
  -6   1   7     1892.21     1861.63     15.53 o
  -5   1   7       31.36       22.51      1.01 o
  -4   1   7       47.99       26.62      0.94 o
  -3   1   7     1111.78     1143.06      4.70 o
  -2   1   7      184.53      220.20      2.39 o
  -1   1   7     8776.12     9310.32     25.64 o
   0   1   7      968.15      907.07      4.37 o
   1   1   7      165.07      149.98      2.50 o
   2   1   7     3650.92     3684.78     14.46 o
   3   1   7       18.64       20.45      1.27 o
   4   1   7       19.06       13.62      1.08 o
   5   1   7      277.59      273.64      6.60 o
   6   1   7       42.25       47.18      3.42 o
   7   1   7      142.61      135.19      6.92 o
  -9   2   7        0.23       -0.41      3.38 o
  -8   2   7       49.15       39.76      3.17 o
  -7   2   7      226.71      219.39      4.01 o
  -6   2   7      324.02      330.75      3.86 o
  -5   2   7     4678.98     4563.94     15.45 o
  -4   2   7      881.07      724.79      5.01 o
  -3   2   7        0.05        4.36      0.73 o
  -2   2   7      372.84      331.17      2.47 o
  -1   2   7      114.29       87.26      1.63 o
   0   2   7     1160.44     1209.50      4.47 o
   1   2   7      675.91      674.28      3.31 o
   2   2   7       92.15       71.96      2.05 o
   3   2   7       93.07       99.77      2.27 o
   4   2   7        2.03        4.07      2.44 o
   5   2   7        2.25        3.21      2.13 o
   6   2   7       59.86       51.28      5.75 o
   7   2   7        0.04        3.97      5.22 o
  -9   3   7       47.49       58.75      3.48 o
  -8   3   7      800.68      802.76      7.80 o
  -7   3   7      719.61      711.66      4.68 o
  -6   3   7      129.31      126.28      2.60 o
  -5   3   7       77.73       84.65      1.79 o
  -4   3   7     5156.64     4940.50     25.64 o
  -3   3   7        2.57        1.33      0.94 o
  -2   3   7      460.41      471.38      3.09 o
  -1   3   7       17.42       17.46      1.23 o
   0   3   7      294.47      266.39      2.58 o
   1   3   7      598.35      684.05      4.69 o
   2   3   7       48.11       56.57      2.78 o
   3   3   7      992.06     1002.19      5.36 o
   4   3   7      370.27      369.35      5.45 o
   5   3   7       50.62       47.37      3.50 o
   6   3   7        2.68        2.59      5.37 o
   7   3   7       75.70       75.61      6.11 o
  -9   4   7      145.65      152.78      5.64 o
  -8   4   7       66.52       53.01      2.58 o
  -7   4   7        6.69        9.36      2.36 o
  -6   4   7     1050.14      987.95      8.22 o
  -5   4   7      652.16      635.23      3.97 o
  -4   4   7     1092.23     1094.30      3.94 o
  -3   4   7     1882.71     1914.57     10.91 o
  -2   4   7     8063.58     7981.00     29.61 o
  -1   4   7     1829.29     1840.93      6.52 o
   0   4   7        0.46        1.09      1.30 o
   1   4   7     1257.89     1308.69     15.10 o
   2   4   7      307.73      314.02      3.56 o
   3   4   7       78.11       67.78      2.19 o
   4   4   7        0.49        2.11      1.79 o
   5   4   7        2.67       -4.31      4.48 o
   6   4   7      109.38      106.43      6.15 o
   7   4   7       41.21       35.28      5.87 o
  -9   5   7       61.39       67.03      4.94 o
  -8   5   7       38.20       39.64      2.62 o
  -7   5   7      385.99      376.91      3.93 o
  -6   5   7      602.39      610.35      4.69 o
  -5   5   7      707.17      693.57      3.93 o
  -4   5   7       42.81       37.36      1.25 o
  -3   5   7      708.71      746.77      3.82 o
  -2   5   7     1662.50     1712.48      7.81 o
  -1   5   7      792.15      740.61      4.16 o
   0   5   7      142.51      188.77      2.70 o
   1   5   7       56.69       64.93      2.85 o
   2   5   7       22.29       21.81      1.98 o
   3   5   7      185.91      189.91      2.89 o
   4   5   7      134.01      143.51      4.79 o
   5   5   7       41.43       40.86      5.53 o
   6   5   7       42.08       46.88      5.47 o
   7   5   7        5.64        5.51      5.83 o
  -9   6   7       98.97      114.47      5.68 o
  -8   6   7       14.69        7.44      2.34 o
  -7   6   7        0.03       -1.37      2.05 o
  -6   6   7     1212.00     1203.50      6.65 o
  -5   6   7      126.41      116.20      2.36 o
  -4   6   7      488.39      523.56      5.07 o
  -3   6   7       17.90       17.76      1.16 o
  -2   6   7     1689.84     1715.66      5.19 o
  -1   6   7        0.12       -0.08      1.67 o
   0   6   7     2389.20     2549.25     19.65 o
   1   6   7        0.85        1.69      2.40 o
   2   6   7      254.25      253.29      3.70 o
   3   6   7      210.76      211.55      2.97 o
   4   6   7      277.35      270.65      8.15 o
   5   6   7        0.30       -1.33      5.10 o
   6   6   7       23.31       17.16      5.43 o
  -9   7   7      405.86      405.92      8.20 o
  -8   7   7       51.45       53.93      3.97 o
  -7   7   7       64.14       60.70      2.80 o
  -6   7   7      325.45      331.76      3.53 o
  -5   7   7     1962.66     1871.90      7.48 o
  -4   7   7     1079.59     1060.91      5.57 o
  -3   7   7      832.63      814.84      3.95 o
  -2   7   7      265.14      299.05      2.69 o
  -1   7   7      219.63      208.55      3.00 o
   0   7   7      399.58      385.87      7.40 o
   1   7   7        0.13        0.35      1.49 o
   2   7   7       16.33       14.32      2.00 o
   3   7   7      376.87      388.38      5.31 o
   4   7   7      445.11      471.35      8.36 o
   5   7   7       32.71       37.46      5.17 o
   6   7   7       22.94       33.62      5.63 o
  -9   8   7       30.72       40.78      8.93 o
  -8   8   7        3.60        7.12      3.85 o
  -7   8   7      905.91      905.49      9.86 o
  -6   8   7      185.92      194.41      2.72 o
  -5   8   7     3503.84     3526.32     16.27 o
  -4   8   7     6225.11     6214.71     21.66 o
  -3   8   7     2960.01     2956.23     15.44 o
  -2   8   7     1529.29     1508.24     10.13 o
  -1   8   7       42.70       47.19      1.61 o
   0   8   7      518.55      472.69      4.71 o
   1   8   7      218.08      222.71      3.21 o
   2   8   7       66.07       64.61      2.35 o
   3   8   7      620.54      614.29     10.77 o
   4   8   7      205.91      204.18      5.67 o
   5   8   7       10.27        4.85      4.74 o
   6   8   7       49.22       54.07      5.08 o
  -9   9   7        2.77       -1.78      7.46 o
  -8   9   7        3.14        4.64      5.28 o
  -7   9   7      177.62      174.11      5.43 o
  -6   9   7      259.42      238.00      3.05 o
  -5   9   7      782.11      740.14      6.93 o
  -4   9   7      618.85      642.52      5.44 o
  -3   9   7       24.63       24.08      1.91 o
  -2   9   7      330.57      322.96      3.02 o
  -1   9   7       69.51       68.64      3.03 o
   0   9   7      129.63      125.63      4.19 o
   1   9   7      240.90      220.69      3.95 o
   2   9   7       37.95       38.36      1.82 o
   3   9   7      324.18      328.94      5.94 o
   4   9   7       74.80       73.99      6.05 o
   5   9   7        0.10        0.17      4.66 o
  -8  10   7      110.76      109.15      8.07 o
  -7  10   7       90.46       67.58      4.96 o
  -6  10   7      404.29      357.60      3.47 o
  -5  10   7      147.15      136.12      2.33 o
  -4  10   7      452.99      430.50      3.60 o
  -3  10   7     1039.70      994.32      7.02 o
  -2  10   7       43.07       32.24      2.72 o
  -1  10   7      795.25      740.86     11.19 o
   0  10   7      223.52      210.75      5.28 o
   1  10   7      976.22      961.22     12.96 o
   2  10   7       57.59       54.17      1.63 o
   3  10   7      307.27      308.75     10.70 o
   4  10   7      163.03      171.45      7.13 o
   5  10   7        3.70        2.48      4.41 o
  -8  11   7       56.66       48.00      7.66 o
  -7  11   7      124.60      127.13      6.06 o
  -6  11   7      626.73      603.82      7.89 o
  -5  11   7       42.10       47.47      2.15 o
  -4  11   7      281.86      311.49      3.73 o
  -3  11   7       53.87       48.73      2.53 o
  -2  11   7      396.56      387.11      5.59 o
  -1  11   7       62.18       54.88      3.99 o
   0  11   7     1948.24     1975.78     17.17 o
   1  11   7      282.15      265.19      7.93 o
   2  11   7      104.31       90.63      4.54 o
   3  11   7       64.97       78.71      5.07 o
   4  11   7        2.50       -1.79      5.13 o
  -8  12   7      113.54      116.51      8.88 o
  -7  12   7        0.03        0.91      4.04 o
  -6  12   7      171.34      165.49      5.39 o
  -5  12   7      169.10      154.62      4.47 o
  -4  12   7      212.31      202.86      3.49 o
  -3  12   7       25.26       24.58      2.67 o
  -2  12   7      244.37      245.67      5.57 o
  -1  12   7       23.74       24.78      3.44 o
   0  12   7      110.89       97.61      4.72 o
   1  12   7        0.08        2.83      3.36 o
   2  12   7      105.03      114.07      4.73 o
   3  12   7        6.45        6.88      5.11 o
  -7  13   7      304.41      298.89      6.90 o
  -6  13   7      263.44      267.92      6.56 o
  -5  13   7      208.28      194.05      4.55 o
  -4  13   7      287.33      263.29      5.49 o
  -3  13   7       78.56       79.58      3.11 o
  -2  13   7        0.12        4.07      4.37 o
  -1  13   7        4.50       16.12      3.54 o
   0  13   7       51.41       55.56      4.85 o
   1  13   7       34.38       31.56      3.77 o
   2  13   7      122.93      124.55      6.22 o
   3  13   7       12.32        7.26      6.58 o
  -7  14   7       10.68       11.00      4.36 o
  -6  14   7       88.22       97.80      5.56 o
  -5  14   7      160.49      153.12      5.73 o
  -4  14   7       27.74       22.37      3.15 o
  -3  14   7        1.12       -0.70      3.27 o
  -2  14   7      265.24      297.62      7.04 o
  -1  14   7      682.00      655.11     10.81 o
   0  14   7       79.07       79.86      5.56 o
   1  14   7       35.10       37.33      5.08 o
   2  14   7      807.10      819.95     13.57 o
  -6  15   7       28.05       25.15      4.85 o
  -5  15   7       46.92       50.30      5.40 o
  -4  15   7       36.36       42.67      3.89 o
  -3  15   7       10.42       10.49      3.55 o
  -2  15   7       76.79       76.54      4.94 o
  -1  15   7      263.38      268.43      6.77 o
   0  15   7       82.23       81.91      5.21 o
   1  15   7       25.27       21.78      4.77 o
  -5  16   7      241.78      247.53      8.33 o
  -4  16   7       19.48       22.34      4.20 o
  -3  16   7      117.96      117.49      4.86 o
  -2  16   7       51.89       30.43      4.41 o
  -1  16   7       10.49        6.64      4.35 o
   0  16   7        2.69        6.39      4.60 o
  -1 -19   8       35.27       33.05      5.49 o
   0 -19   8       23.75       28.91      5.22 o
   1 -19   8        6.04        9.25      4.96 o
   2 -19   8      144.63      147.97      6.32 o
   3 -19   8        1.13        1.99      5.81 o
  -2 -18   8       74.70       73.86      6.13 o
  -1 -18   8       87.93       89.99      7.47 o
   0 -18   8        8.18       14.98      5.01 o
   1 -18   8       38.46       41.37      5.42 o
   2 -18   8        1.26        1.76      4.41 o
   3 -18   8       52.85       46.84      6.59 o
   4 -18   8       11.13        4.32      7.47 o
  -3 -17   8      117.84      135.49      5.34 o
  -2 -17   8       61.49       58.58      5.47 o
  -1 -17   8      374.10      389.02      8.61 o
   0 -17   8       26.53       36.09      6.50 o
   1 -17   8        2.14        7.81      6.26 o
   2 -17   8        7.07        5.41      5.49 o
   3 -17   8       75.84       72.68      7.91 o
   4 -17   8      203.47      213.17      7.16 o
   5 -17   8       28.66       36.94      5.10 o
  -4 -16   8       13.66       21.08      4.02 o
  -3 -16   8       95.80      103.14      5.80 o
  -2 -16   8       15.05       13.34      4.74 o
  -1 -16   8       25.24       21.37      5.78 o
   0 -16   8      318.80      318.69      9.20 o
   1 -16   8      480.64      438.62     15.42 o
   2 -16   8      190.14      181.01      5.79 o
   3 -16   8       24.56       29.89      4.63 o
   4 -16   8        0.65        3.91      4.32 o
   5 -16   8      182.98      179.23      6.65 o
   6 -16   8       26.50       21.23      4.74 o
  -5 -15   8        1.17        3.13      4.93 o
  -4 -15   8       20.85       20.39      4.07 o
  -3 -15   8      473.06      455.13      6.38 o
  -2 -15   8       49.74       59.05      4.66 o
  -1 -15   8       39.17       36.63      5.53 o
   0 -15   8       86.83       87.74      3.43 o
   1 -15   8       37.78       45.00      3.78 o
   2 -15   8        0.51        0.15      3.83 o
   3 -15   8        5.69       12.34      4.10 o
   4 -15   8       14.06       17.93      4.44 o
   5 -15   8        1.90        1.20      4.71 o
   6 -15   8       12.54       18.10      4.44 o
  -5 -14   8       79.71       75.12      5.59 o
  -4 -14   8      104.69      108.99      4.10 o
  -3 -14   8      244.63      233.63      5.27 o
  -2 -14   8        0.27       -0.44      3.84 o
  -1 -14   8     1033.18     1017.95     12.85 o
   0 -14   8       11.77        5.40      3.91 o
   1 -14   8      403.72      377.23     10.99 o
   2 -14   8        2.83        3.54      3.87 o
   3 -14   8       15.62       23.70      3.80 o
   4 -14   8        6.68        7.56      4.55 o
   5 -14   8       54.01       50.73      5.17 o
   6 -14   8        2.23        6.34      4.09 o
   7 -14   8        2.10        1.27      4.77 o
  -6 -13   8      282.11      354.52      8.66 o
  -5 -13   8      567.59      551.38      7.18 o
  -4 -13   8       60.89       58.19      3.54 o
  -3 -13   8       57.49       59.77      3.25 o
  -2 -13   8      751.88      759.51      8.72 o
  -1 -13   8      139.52      127.61      4.35 o
   0 -13   8     1334.62     1322.33     14.89 o
   1 -13   8        0.37        1.56      4.96 o
   2 -13   8      533.35      544.41      9.03 o
   3 -13   8       20.62       30.09      4.32 o
   4 -13   8      219.10      213.39      6.16 o
   5 -13   8       83.62       93.57      5.42 o
   6 -13   8        6.92        9.24      4.14 o
   7 -13   8       18.63       11.07      4.87 o
  -6 -12   8       38.38       40.82      5.06 o
  -5 -12   8      302.49      287.98      5.78 o
  -4 -12   8      195.19      184.26      4.08 o
  -3 -12   8      205.48      221.05      3.79 o
  -2 -12   8        4.30        4.08      2.61 o
  -1 -12   8      177.74      152.37      3.81 o
   0 -12   8      123.42      128.68      4.14 o
   1 -12   8      113.80      121.23      5.65 o
   2 -12   8        7.78        8.32      3.57 o
   3 -12   8       33.19       41.56      4.17 o
   4 -12   8      116.22      106.20      5.15 o
   5 -12   8        5.11        7.62      3.54 o
   6 -12   8        6.17        9.32      3.97 o
   7 -12   8        1.01        0.23      4.89 o
  -7 -11   8      161.17      157.91      6.56 o
  -6 -11   8      299.05      293.83      5.68 o
  -5 -11   8       25.99       15.82      3.19 o
  -4 -11   8      331.38      328.96      4.51 o
  -3 -11   8     1009.69     1011.79      7.67 o
  -2 -11   8        0.13       -0.09      2.32 o
  -1 -11   8       92.52       84.33      2.97 o
   0 -11   8      393.96      373.29      4.83 o
   1 -11   8        1.04        2.87      2.87 o
   2 -11   8      670.65      728.53      8.51 o
   3 -11   8       89.65       96.26      3.88 o
   4 -11   8      667.15      671.89      7.56 o
   5 -11   8      181.23      216.07      3.95 o
   6 -11   8       14.54       18.26      3.81 o
   7 -11   8        0.13        1.65      6.01 o
  -7 -10   8        3.79        3.51      4.56 o
  -6 -10   8      373.67      352.94      6.04 o
  -5 -10   8      389.40      381.58      5.52 o
  -4 -10   8      246.16      257.55      3.89 o
  -3 -10   8       18.61       22.65      2.48 o
  -2 -10   8       51.29       44.16      2.32 o
  -1 -10   8      380.50      332.67      4.11 o
   0 -10   8       40.09       50.34      2.23 o
   1 -10   8      538.07      522.62      4.52 o
   2 -10   8       12.94       10.92      2.67 o
   3 -10   8       27.76       30.65      3.26 o
   4 -10   8        0.26       -0.13      3.15 o
   5 -10   8        2.36        1.27      2.42 o
   6 -10   8      459.70      442.55      6.71 o
   7 -10   8       32.82       37.73      4.77 o
   8 -10   8        3.91        3.39      5.14 o
  -7  -9   8       73.52       64.87      4.13 o
  -6  -9   8        8.32       11.95      3.36 o
  -5  -9   8      461.09      441.17      4.89 o
  -4  -9   8      619.43      603.94      5.17 o
  -3  -9   8      823.84      788.37      5.57 o
  -2  -9   8       22.58       24.72      1.95 o
  -1  -9   8      589.50      610.04      4.96 o
   0  -9   8     1051.66     1066.74      6.83 o
   1  -9   8      600.88      576.89      4.24 o
   2  -9   8      470.51      441.89      3.96 o
   3  -9   8      743.62      717.55      7.94 o
   4  -9   8      160.23      155.21      4.31 o
   5  -9   8      107.29       87.25      3.06 o
   6  -9   8       46.03       47.20      4.66 o
   7  -9   8        3.01        5.36      4.26 o
   8  -9   8        1.99        3.65      6.25 o
  -8  -8   8        1.68        3.04      4.80 o
  -7  -8   8       75.32       76.77      4.05 o
  -6  -8   8        2.05        1.27      3.54 o
  -5  -8   8      749.50      785.80      5.51 o
  -4  -8   8       75.20       86.62      3.08 o
  -3  -8   8      382.34      359.52      3.73 o
  -2  -8   8      177.36      146.74      2.69 o
  -1  -8   8     1549.71     1753.13      8.08 o
   0  -8   8      403.96      408.66      3.84 o
   1  -8   8        6.30        6.15      1.65 o
   2  -8   8     1556.48     1547.29      8.26 o
   3  -8   8      392.42      393.23      4.61 o
   4  -8   8        1.06        3.55      2.33 o
   5  -8   8        3.71        1.71      2.14 o
   6  -8   8        2.27        1.56      2.77 o
   7  -8   8        0.08        3.67      4.21 o
   8  -8   8        0.25        4.41      6.90 o
  -8  -7   8       28.83       37.26      4.73 o
  -7  -7   8        0.99        3.51      4.20 o
  -6  -7   8        4.48        8.80      3.66 o
  -5  -7   8       59.72       67.23      2.63 o
  -4  -7   8      525.05      509.83      4.63 o
  -3  -7   8      562.96      554.35      4.27 o
  -2  -7   8       28.71       44.52      2.02 o
  -1  -7   8     2225.84     2169.53     12.38 o
   0  -7   8      165.75      198.09      2.95 o
   1  -7   8      107.47      107.37      2.51 o
   2  -7   8     2258.87     2337.09     19.01 o
   3  -7   8       32.25       41.53      2.44 o
   4  -7   8       83.27       97.45      2.88 o
   5  -7   8        1.81        2.27      2.53 o
   6  -7   8       17.55       19.86      2.72 o
   7  -7   8        1.48        5.82      5.97 o
   8  -7   8        0.00       -1.75      6.86 o
  -8  -6   8       79.55       83.36      4.92 o
  -7  -6   8     1647.13     1648.72     28.16 o
  -6  -6   8       22.50       21.52      2.86 o
  -5  -6   8      248.80      243.81      3.62 o
  -4  -6   8      678.01      652.60      4.97 o
  -3  -6   8       89.47       87.43      2.05 o
  -2  -6   8       30.10       29.76      1.70 o
  -1  -6   8       16.20        9.64      1.57 o
   0  -6   8     1094.97      985.26      5.68 o
   1  -6   8       44.50       55.06      2.34 o
   2  -6   8     1077.35     1096.73     13.93 o
   3  -6   8       49.17       47.89      2.31 o
   4  -6   8       45.07       55.31      2.06 o
   5  -6   8      337.30      353.46      4.49 o
   6  -6   8      248.48      240.50      4.61 o
   7  -6   8       17.36       22.90      6.07 o
   8  -6   8       80.32       87.62      7.84 o
  -8  -5   8        3.21        4.81      3.16 o
  -7  -5   8      748.56      807.53      9.47 o
  -6  -5   8     1763.85     1775.66     11.92 o
  -5  -5   8     5074.43     5050.46     23.21 o
  -4  -5   8      166.33      157.37      3.39 o
  -3  -5   8      321.38      318.58      2.75 o
  -2  -5   8     1881.23     1800.08      6.62 o
  -1  -5   8      889.22      884.25      4.46 o
   0  -5   8      699.16      714.82      5.87 o
   1  -5   8       48.47       71.85      2.27 o
   2  -5   8    30613.27    29902.03    108.77 o
   3  -5   8      336.05      334.83      2.88 o
   4  -5   8       50.00       42.73      2.23 o
   5  -5   8       34.35       32.86      2.76 o
   6  -5   8        0.48        0.45      2.66 o
   7  -5   8        8.15        3.71      5.69 o
   8  -5   8       64.82       62.75      7.37 o
  -9  -4   8        0.52       -0.80      4.97 o
  -8  -4   8        1.10        1.28      3.09 o
  -7  -4   8      184.08      169.73      3.53 o
  -6  -4   8      111.60      129.19      3.56 o
  -5  -4   8      180.55      207.34      3.45 o
  -4  -4   8      513.79      534.92      4.49 o
  -3  -4   8       84.14       89.53      1.42 o
  -2  -4   8     1083.06     1234.45      5.26 o
  -1  -4   8     1043.18     1139.41      5.30 o
   0  -4   8      105.72      107.59      1.73 o
   1  -4   8     1278.96     1254.94      5.18 o
   2  -4   8     5124.16     5096.24     40.47 o
   3  -4   8       35.17       36.02      1.55 o
   4  -4   8      567.41      548.16      8.81 o
   5  -4   8        8.19        8.91      2.74 o
   6  -4   8       29.32       33.89      3.05 o
   7  -4   8        2.42        4.45      6.37 o
   8  -4   8      134.22      118.78      8.40 o
  -9  -3   8        0.07       -3.16      4.66 o
  -8  -3   8       11.27       12.89      2.88 o
  -7  -3   8      333.95      336.46      4.36 o
  -6  -3   8       53.34       66.58      2.66 o
  -5  -3   8     2834.42     2787.31     14.74 o
  -4  -3   8      571.74      609.93      4.95 o
  -3  -3   8      205.70      216.69      4.71 o
  -2  -3   8        0.25        4.92      1.33 o
  -1  -3   8     5165.21     5338.42     22.13 o
   0  -3   8     1021.54     1093.58      8.71 o
   1  -3   8        4.15        6.58      1.38 o
   2  -3   8       27.88       27.33      2.19 o
   3  -3   8      119.75      118.24      2.47 o
   4  -3   8      100.14       97.09      2.76 o
   5  -3   8      569.18      505.05      6.73 o
   6  -3   8       68.79       65.73      3.21 o
   7  -3   8       27.47       20.32      7.67 o
   8  -3   8      134.47      137.87     10.09 o
  -9  -2   8      454.83      476.56      9.32 o
  -8  -2   8      910.77      908.56      7.20 o
  -7  -2   8        1.74        2.79      1.80 o
  -6  -2   8      618.72      598.72      4.37 o
  -5  -2   8     1253.64     1239.33      6.41 o
  -4  -2   8      245.10      234.99      6.40 o
  -3  -2   8     3717.99     3724.44     18.47 o
  -2  -2   8       16.04       16.41      2.02 o
  -1  -2   8     1660.22     1736.56     11.08 o
   0  -2   8      978.13     1009.45      6.65 o
   1  -2   8      163.08      151.41      2.43 o
   2  -2   8       78.48       72.91      2.09 o
   3  -2   8       47.14       47.63      1.94 o
   4  -2   8      169.37      157.10      3.02 o
   5  -2   8        2.16        0.31      2.27 o
   6  -2   8        9.14        6.76      2.82 o
   7  -2   8        0.17        3.94      7.08 o
   8  -2   8       53.72       39.70      8.48 o
  -9  -1   8        7.17        8.56      3.43 o
  -8  -1   8      408.47      409.91      4.98 o
  -7  -1   8       71.72       73.44      2.06 o
  -6  -1   8      457.94      381.47      3.14 o
  -5  -1   8      241.60      268.13      2.48 o
  -4  -1   8      850.76      881.55      4.89 o
  -3  -1   8       14.65       17.86      1.57 o
  -2  -1   8       65.72       74.98      1.95 o
  -1  -1   8     5741.37     5968.15     30.72 o
   0  -1   8       40.00       37.84      2.17 o
   1  -1   8     2762.57     2711.42      9.69 o
   2  -1   8        5.23        2.27      1.70 o
   3  -1   8      210.40      196.31      2.83 o
   4  -1   8      562.52      563.62      5.45 o
   5  -1   8        4.62        3.92      2.37 o
   6  -1   8       20.46       21.07      3.03 o
   7  -1   8       69.03       61.29      6.80 o
   8  -1   8       35.80       35.13      6.87 o
  -9   0   8      450.49      491.91      7.11 o
  -8   0   8      503.06      503.68      5.38 o
  -7   0   8      108.96      103.83      2.28 o
  -6   0   8      236.43      225.96      2.82 o
  -5   0   8      202.53      204.31      2.23 o
  -4   0   8       61.91       60.34      1.21 o
  -3   0   8      669.24      677.78      6.07 o
  -2   0   8      902.96     1054.03      7.15 o
  -1   0   8     1678.65     1775.59     11.79 o
   0   0   8     4439.69     4453.65     20.82 o
   1   0   8       47.83       64.50      2.31 o
   2   0   8      413.32      430.63      3.72 o
   3   0   8      674.44      719.35      6.23 o
   4   0   8        0.06       -0.32      1.71 o
   5   0   8      512.70      475.48      5.23 o
   6   0   8      412.11      399.43      5.73 o
   7   0   8       52.45       62.65      6.62 o
  -9   1   8       17.90       17.83      3.66 o
  -8   1   8      177.07      170.35      4.07 o
  -7   1   8       20.06       21.68      2.29 o
  -6   1   8      124.78      124.86      2.85 o
  -5   1   8      433.80      391.85      3.61 o
  -4   1   8       27.78       25.46      2.00 o
  -3   1   8      251.89      282.01      2.19 o
  -2   1   8     5007.99     5392.74     15.61 o
  -1   1   8      390.02      443.58      3.32 o
   0   1   8     1921.54     2022.05      6.87 o
   1   1   8     3278.55     3251.28     13.12 o
   2   1   8        7.61        7.87      1.58 o
   3   1   8      569.29      556.11      6.08 o
   4   1   8       25.75       23.49      1.41 o
   5   1   8      225.63      211.46      4.09 o
   6   1   8      454.38      438.32      9.20 o
   7   1   8       22.36       25.58      6.22 o
  -9   2   8       59.38       62.93      3.54 o
  -8   2   8      158.19      164.39      5.14 o
  -7   2   8       26.78       21.48      2.36 o
  -6   2   8        2.75        1.93      2.06 o
  -5   2   8       74.51       72.62      2.37 o
  -4   2   8      444.55      343.79      2.84 o
  -3   2   8     1022.03     1245.74      5.25 o
  -2   2   8     1333.29     1554.56      7.23 o
  -1   2   8      893.31      911.93      4.44 o
   0   2   8       40.58       19.01      1.57 o
   1   2   8       29.60       29.72      1.61 o
   2   2   8      288.33      262.50      4.40 o
   3   2   8        6.27        7.26      0.97 o
   4   2   8       46.35       35.48      2.01 o
   5   2   8       44.42       48.74      2.02 o
   6   2   8       99.52      124.44      6.83 o
   7   2   8       98.60       88.97      6.66 o
  -9   3   8        0.76       -1.12      3.01 o
  -8   3   8       56.85       59.74      3.36 o
  -7   3   8      921.37      935.52      6.78 o
  -6   3   8      413.51      370.24      4.59 o
  -5   3   8      298.94      321.24      3.37 o
  -4   3   8        3.76        7.09      1.41 o
  -3   3   8       20.68       31.59      1.51 o
  -2   3   8     2324.60     2455.30      8.93 o
  -1   3   8      533.65      545.75      3.48 o
   0   3   8     1587.77     1627.50      7.08 o
   1   3   8      382.89      398.10      3.01 o
   2   3   8      350.21      355.12      3.57 o
   3   3   8      516.16      521.85      4.64 o
   4   3   8       27.18       28.33      2.85 o
   5   3   8       15.43       13.59      3.50 o
   6   3   8       25.09       24.22      5.28 o
   7   3   8        1.59        4.93      5.55 o
  -9   4   8       38.41       41.30      4.17 o
  -8   4   8        0.93       -0.43      2.82 o
  -7   4   8      583.71      611.88      5.50 o
  -6   4   8      716.19      638.23      7.48 o
  -5   4   8      178.46      169.27      3.72 o
  -4   4   8       57.18       70.94      1.93 o
  -3   4   8     3425.11     3475.30     15.74 o
  -2   4   8     2307.39     2304.21     14.34 o
  -1   4   8      520.18      495.72      3.83 o
   0   4   8       13.22       11.15      1.69 o
   1   4   8      919.49      902.83      5.82 o
   2   4   8      239.41      235.63      3.50 o
   3   4   8      291.94      302.37      3.54 o
   4   4   8       26.15       28.38      2.84 o
   5   4   8       79.96       88.02      5.83 o
   6   4   8       56.01       55.10      5.86 o
   7   4   8       20.12       16.43      5.40 o
  -9   5   8       79.74       93.14      4.78 o
  -8   5   8      109.26      102.64      3.76 o
  -7   5   8      262.86      233.74      3.37 o
  -6   5   8        1.40        3.16      1.86 o
  -5   5   8      848.64      819.30      7.41 o
  -4   5   8      450.94      407.16      3.12 o
  -3   5   8      125.50      130.00      1.81 o
  -2   5   8      565.95      586.14      3.73 o
  -1   5   8     2522.67     2544.98     12.74 o
   0   5   8       85.52       60.80      2.11 o
   1   5   8       62.68       79.18      3.16 o
   2   5   8     2442.49     2376.94     22.03 o
   3   5   8      493.85      530.44      9.06 o
   4   5   8      346.69      345.56      4.72 o
   5   5   8      190.53      195.52      7.18 o
   6   5   8       10.83       14.01      5.25 o
  -9   6   8       91.35       96.70      5.53 o
  -8   6   8       88.66       74.76      3.13 o
  -7   6   8      178.50      185.01      3.74 o
  -6   6   8      323.73      312.51      3.54 o
  -5   6   8      582.70      560.80      3.72 o
  -4   6   8     1062.83     1092.23      6.10 o
  -3   6   8     1120.04     1116.02      7.31 o
  -2   6   8      582.37      562.97      3.49 o
  -1   6   8     3986.88     3960.93     17.73 o
   0   6   8      781.34      773.09      7.13 o
   1   6   8        2.15        0.95      3.21 o
   2   6   8        2.35        2.03      1.98 o
   3   6   8        1.68        3.94      1.90 o
   4   6   8      130.84      137.48      5.54 o
   5   6   8        0.01       -0.67      4.95 o
   6   6   8        2.43        1.65      5.25 o
  -9   7   8       10.22       10.45      4.54 o
  -8   7   8       20.00       29.27      4.10 o
  -7   7   8      473.43      468.32      5.88 o
  -6   7   8      115.50      115.28      2.35 o
  -5   7   8       52.12       50.23      2.28 o
  -4   7   8      439.24      394.01      3.92 o
  -3   7   8       82.43       90.01      3.45 o
  -2   7   8      184.02      180.45      2.26 o
  -1   7   8       25.37       22.65      1.96 o
   0   7   8      615.21      581.04      9.00 o
   1   7   8      870.20      842.94      8.69 o
   2   7   8      369.66      395.60      4.94 o
   3   7   8       26.10       25.65      1.76 o
   4   7   8      193.40      218.63      6.83 o
   5   7   8        0.08       -0.19      4.79 o
   6   7   8        0.01        3.99      5.42 o
  -9   8   8       97.00      107.69      7.30 o
  -8   8   8       16.87       13.86      4.05 o
  -7   8   8      126.28      121.90      5.30 o
  -6   8   8       12.93       11.71      2.03 o
  -5   8   8       18.93       14.19      2.07 o
  -4   8   8     1317.50     1254.60      5.71 o
  -3   8   8      521.43      524.50      3.79 o
  -2   8   8      104.72       99.96      2.36 o
  -1   8   8        1.97        4.76      1.54 o
   0   8   8      288.66      297.77      4.85 o
   1   8   8      194.73      197.19      6.94 o
   2   8   8      168.57      175.76      3.37 o
   3   8   8        2.87        2.62      3.03 o
   4   8   8      172.17      179.23      6.75 o
   5   8   8        0.05       -1.47      5.15 o
  -8   9   8       55.62       68.24      4.88 o
  -7   9   8      364.25      360.00      7.14 o
  -6   9   8      419.88      400.28      4.36 o
  -5   9   8      184.29      188.30      4.04 o
  -4   9   8        5.17        5.55      1.69 o
  -3   9   8      130.44       97.46      2.36 o
  -2   9   8     1670.42     1602.27      9.00 o
  -1   9   8       15.83       11.89      2.57 o
   0   9   8      658.25      669.50      7.57 o
   1   9   8      103.82       98.26      3.14 o
   2   9   8        1.84       13.70      4.79 o
   3   9   8        0.53        5.60      3.85 o
   4   9   8        0.07        3.11      5.36 o
   5   9   8       35.47       28.36      5.28 o
  -8  10   8       12.88       14.76      5.55 o
  -7  10   8       69.23       79.52      4.02 o
  -6  10   8      182.39      178.41      4.94 o
  -5  10   8        8.23        6.71      1.72 o
  -4  10   8        7.58        7.18      1.70 o
  -3  10   8       36.65       42.08      1.91 o
  -2  10   8      461.14      463.90      4.91 o
  -1  10   8      834.82      786.23      7.86 o
   0  10   8       24.94       14.82      3.58 o
   1  10   8        0.69       -0.35      4.61 o
   2  10   8      255.50      244.94      6.00 o
   3  10   8      153.95      177.06      7.07 o
   4  10   8       19.66       15.25      5.44 o
  -8  11   8        0.62        1.60      5.62 o
  -7  11   8       61.67       61.13      4.81 o
  -6  11   8       17.85       12.79      4.32 o
  -5  11   8       33.19       41.70      2.58 o
  -4  11   8       75.64       75.16      2.87 o
  -3  11   8       36.27       29.90      2.59 o
  -2  11   8       11.59        7.20      2.55 o
  -1  11   8      508.14      473.26      6.63 o
   0  11   8      482.57      499.77      8.84 o
   1  11   8      559.86      583.15     10.71 o
   2  11   8        0.76       -1.02      3.85 o
   3  11   8        1.07       -1.69      3.88 o
   4  11   8      158.51      159.26     11.08 o
  -7  12   8       10.72        5.36      4.53 o
  -6  12   8        8.36        8.55      3.88 o
  -5  12   8        0.07        2.23      2.85 o
  -4  12   8       15.86       14.27      2.35 o
  -3  12   8       14.59       13.85      2.83 o
  -2  12   8      402.73      431.48      6.77 o
  -1  12   8        0.76        0.39      3.24 o
   0  12   8       69.73       71.31      5.64 o
   1  12   8        1.25       -1.20      5.53 o
   2  12   8        5.41        9.48      3.85 o
   3  12   8        2.98       -3.01      5.52 o
  -7  13   8       81.08       73.40      4.99 o
  -6  13   8        1.39        3.55      4.53 o
  -5  13   8       57.36       70.97      5.51 o
  -4  13   8        4.88        6.40      2.93 o
  -3  13   8       95.87      104.18      4.52 o
  -2  13   8       38.29       31.14      3.94 o
  -1  13   8       77.61       67.40      4.95 o
   0  13   8       16.89       18.54      4.83 o
   1  13   8        6.43       11.63      5.78 o
   2  13   8       12.06        4.00      6.29 o
  -6  14   8        7.19        4.91      4.49 o
  -5  14   8       22.75       25.00      4.99 o
  -4  14   8       18.37       13.41      3.61 o
  -3  14   8       23.76       22.69      3.72 o
  -2  14   8      209.12      198.33      5.67 o
  -1  14   8        1.78        0.22      4.56 o
   0  14   8      289.03      301.27      8.62 o
   1  14   8       94.45       99.47      6.94 o
  -5  15   8      284.75      294.82      7.82 o
  -4  15   8        3.18        4.24      4.43 o
  -3  15   8      181.20      208.08      5.57 o
  -2  15   8      126.27      139.93      4.98 o
  -1  15   8       37.54       52.57      4.84 o
   0  15   8      335.23      329.92      8.72 o
  -4  16   8      267.45      310.18     10.71 o
  -3  16   8      595.28      621.78      9.54 o
  -2  16   8        0.05       -0.67      4.16 o
  -1  16   8        0.01        2.33      4.60 o
  -1 -19   9       10.34        5.75      5.13 o
   0 -19   9      100.85      122.01      6.53 o
   1 -19   9       66.51       69.13      5.96 o
   2 -19   9        0.15       -1.92      4.81 o
   3 -19   9       55.83       33.63      7.23 o
  -2 -18   9       53.39       48.01      5.79 o
  -1 -18   9       36.58       57.51      8.69 o
   0 -18   9        1.57        6.90      5.24 o
   1 -18   9      616.32      684.79     13.01 o
   2 -18   9       45.54       49.16      6.46 o
   3 -18   9       34.85       43.33      8.04 o
   4 -18   9        4.08        4.84      7.68 o
  -3 -17   9        1.28        0.42      4.03 o
  -2 -17   9        0.03        2.76      4.79 o
  -1 -17   9        1.69       -1.38      5.69 o
   0 -17   9       27.88       35.17      6.83 o
   1 -17   9      131.59      155.14      8.89 o
   2 -17   9        3.69       -2.08      7.47 o
   3 -17   9        2.37        1.02      5.88 o
   4 -17   9        0.10        2.55      4.82 o
   5 -17   9        9.15       11.14      5.17 o
  -4 -16   9       15.83       15.80      4.19 o
  -3 -16   9       42.60       41.29      3.65 o
  -2 -16   9       26.01       28.15      4.36 o
  -1 -16   9      161.09      173.60      7.72 o
   0 -16   9      524.73      503.47     10.80 o
   1 -16   9       12.86        8.17      3.57 o
   2 -16   9      186.85      199.08      6.32 o
   3 -16   9        8.80        7.54      4.05 o
   4 -16   9       25.68       26.95      4.68 o
   5 -16   9        1.02        2.19      5.05 o
  -5 -15   9        0.28        4.78      5.14 o
  -4 -15   9      248.55      240.92      5.16 o
  -3 -15   9      160.04      174.03      5.78 o
  -2 -15   9      172.10      201.74      6.24 o
  -1 -15   9      370.35      366.33      7.33 o
   0 -15   9      835.91      840.89     10.32 o
   1 -15   9       53.34       56.14      4.34 o
   2 -15   9      185.57      177.32      7.05 o
   3 -15   9       78.85       83.84      4.93 o
   4 -15   9       48.79       51.59      5.06 o
   5 -15   9       57.94       70.19      5.55 o
   6 -15   9       45.18       51.82      4.86 o
  -5 -14   9      260.56      242.43      7.40 o
  -4 -14   9      139.41      134.01      4.45 o
  -3 -14   9      193.55      170.01      5.64 o
  -2 -14   9      165.23      160.36      5.51 o
  -1 -14   9      119.24      109.90      5.30 o
   0 -14   9      255.58      264.37      7.48 o
   1 -14   9       59.02       58.01      5.61 o
   2 -14   9      504.95      507.88     14.27 o
   3 -14   9      943.50      957.17      9.35 o
   4 -14   9      271.52      276.31      7.00 o
   5 -14   9        2.62        2.70      4.67 o
   6 -14   9       85.29       74.30      4.95 o
  -6 -13   9        9.40       13.30      4.68 o
  -5 -13   9      165.49      160.49      5.00 o
  -4 -13   9      190.42      211.75      5.25 o
  -3 -13   9       70.93       66.54      3.26 o
  -2 -13   9       16.97       13.42      3.33 o
  -1 -13   9        2.78       -0.70      3.85 o
   0 -13   9      316.55      326.90      7.95 o
   1 -13   9       31.34       24.15      5.07 o
   2 -13   9       43.32       39.51      4.47 o
   3 -13   9       31.29       39.42      4.50 o
   4 -13   9      802.77      785.54     14.77 o
   5 -13   9       73.11       63.96      5.32 o
   6 -13   9        2.72        5.71      4.02 o
   7 -13   9        0.02       -5.61      6.26 o
  -6 -12   9       78.47       82.41      5.07 o
  -5 -12   9       21.17       25.42      4.29 o
  -4 -12   9      265.27      273.23      6.33 o
  -3 -12   9        0.43        2.40      2.97 o
  -2 -12   9        5.26        3.39      2.69 o
  -1 -12   9       23.08       22.59      3.13 o
   0 -12   9      207.65      201.79      5.20 o
   1 -12   9      277.13      262.28     11.92 o
   2 -12   9      278.09      289.32      8.27 o
   3 -12   9      112.17      121.15      4.98 o
   4 -12   9       81.03       79.68      5.09 o
   5 -12   9       88.37      101.44      4.72 o
   6 -12   9        7.23        8.72      3.81 o
   7 -12   9        9.74       11.27      6.43 o
  -7 -11   9        0.07       -0.29      4.86 o
  -6 -11   9       35.35       40.16      3.86 o
  -5 -11   9       10.46        6.98      3.83 o
  -4 -11   9     2464.79     2445.85     17.27 o
  -3 -11   9       36.12       27.71      2.82 o
  -2 -11   9       15.50       15.85      2.53 o
  -1 -11   9       21.08       17.66      3.05 o
   0 -11   9        4.33        2.11      2.48 o
   1 -11   9       39.86       30.36      3.29 o
   2 -11   9      228.66      213.71      4.82 o
   3 -11   9        4.03        5.58      3.45 o
   4 -11   9        2.43        6.91      4.36 o
   5 -11   9        0.35        0.98      3.65 o
   6 -11   9       10.61       15.73      3.87 o
   7 -11   9        0.88       -0.19      5.68 o
  -7 -10   9        1.32       -1.35      4.69 o
  -6 -10   9      176.73      177.72      5.06 o
  -5 -10   9      335.37      328.72      5.57 o
  -4 -10   9      413.73      403.74      5.02 o
  -3 -10   9       40.98       37.08      2.49 o
  -2 -10   9      273.58      271.04      4.43 o
  -1 -10   9      285.18      294.30      4.64 o
   0 -10   9       29.39       26.06      2.41 o
   1 -10   9     1168.88     1145.52      6.81 o
   2 -10   9      456.82      451.08      5.13 o
   3 -10   9       28.44       20.81      3.16 o
   4 -10   9      216.24      199.84      5.02 o
   5 -10   9       18.20       18.41      2.73 o
   6 -10   9       33.24       33.24      3.84 o
   7 -10   9        1.76        2.75      6.17 o
  -7  -9   9        3.16       -0.73      3.50 o
  -6  -9   9      100.17       99.12      4.66 o
  -5  -9   9      247.96      223.87      4.12 o
  -4  -9   9        7.53        9.74      2.73 o
  -3  -9   9      141.01      146.68      2.92 o
  -2  -9   9        0.18        1.12      1.88 o
  -1  -9   9      286.56      267.94      3.68 o
   0  -9   9      508.35      476.88      3.88 o
   1  -9   9       50.81       50.43      2.26 o
   2  -9   9      510.11      537.58      5.73 o
   3  -9   9      849.85      834.41      7.75 o
   4  -9   9       16.00       16.82      3.48 o
   5  -9   9        0.41       -0.42      2.44 o
   6  -9   9        8.85        8.83      4.47 o
   7  -9   9        2.88        5.00      6.23 o
  -8  -8   9      112.20      132.14      7.72 o
  -7  -8   9       15.33        8.77      4.41 o
  -6  -8   9        0.38       -0.38      3.79 o
  -5  -8   9      279.99      290.07      4.62 o
  -4  -8   9      243.37      236.19      3.47 o
  -3  -8   9      787.26      788.72      4.88 o
  -2  -8   9      474.72      486.69      4.76 o
  -1  -8   9      121.80      119.48      2.91 o
   0  -8   9     1975.99     1851.70     10.52 o
   1  -8   9     1100.77     1043.15      6.07 o
   2  -8   9      185.41      207.50      3.46 o
   3  -8   9       77.05       78.50      3.34 o
   4  -8   9       17.83       21.94      2.51 o
   5  -8   9       24.18       29.13      2.66 o
   6  -8   9      137.19      137.00      5.73 o
   7  -8   9        0.41       -5.72      7.87 o
  -8  -7   9      214.42      237.93      7.39 o
  -7  -7   9       52.12       53.24      5.42 o
  -6  -7   9      456.32      440.70      7.26 o
  -5  -7   9      162.42      190.48      3.33 o
  -4  -7   9       76.06       73.62      2.20 o
  -3  -7   9       52.48       63.74      2.00 o
  -2  -7   9     1840.60     1797.38      7.83 o
  -1  -7   9     1147.36     1154.43      9.17 o
   0  -7   9      531.24      506.50      4.61 o
   1  -7   9       19.22       29.02      2.15 o
   2  -7   9        0.08        2.91      2.40 o
   3  -7   9      264.99      258.35      4.38 o
   4  -7   9       16.49        8.33      2.27 o
   5  -7   9        0.92        2.68      2.60 o
   6  -7   9        4.85        3.64      3.94 o
   7  -7   9       33.46       27.72      5.49 o
   8  -7   9       75.46       66.33      7.08 o
  -8  -6   9       42.85       56.10      4.57 o
  -7  -6   9       12.49       14.69      4.01 o
  -6  -6   9      214.42      191.08      4.23 o
  -5  -6   9      345.49      389.11      4.33 o
  -4  -6   9        8.14        8.57      1.68 o
  -3  -6   9        5.28        8.72      1.50 o
  -2  -6   9        4.83       13.70      1.62 o
  -1  -6   9     4768.92     4857.38     16.46 o
   0  -6   9       56.95       71.25      2.56 o
   1  -6   9     1848.00     1937.15      8.19 o
   2  -6   9      774.46      879.52      5.79 o
   3  -6   9      344.39      304.11      3.58 o
   4  -6   9      206.34      192.81      2.90 o
   5  -6   9       90.49       87.35      3.41 o
   6  -6   9       14.36        6.09      4.55 o
   7  -6   9        2.77        6.92      6.12 o
   8  -6   9        0.84        5.45      6.67 o
  -8  -5   9        1.51        0.42      3.20 o
  -7  -5   9        9.17        6.26      2.61 o
  -6  -5   9       49.75       41.96      3.19 o
  -5  -5   9       45.29       62.38      3.36 o
  -4  -5   9     1694.16     1745.02     13.29 o
  -3  -5   9      825.55      848.74      4.12 o
  -2  -5   9     4472.14     4648.24     16.55 o
  -1  -5   9      789.07      733.28      4.77 o
   0  -5   9       97.79      100.72      2.32 o
   1  -5   9      717.90      735.80      6.73 o
   2  -5   9      567.45      565.20      6.64 o
   3  -5   9       53.95       58.73      1.79 o
   4  -5   9       18.12       12.07      2.21 o
   5  -5   9       10.13       10.19      2.76 o
   6  -5   9       11.80       12.38      3.49 o
   7  -5   9       13.64        5.04      5.92 o
   8  -5   9       26.81       24.37      6.73 o
  -9  -4   9      153.33      157.70      6.71 o
  -8  -4   9       30.87       38.57      3.01 o
  -7  -4   9      163.15      165.10      3.67 o
  -6  -4   9      239.48      242.31      4.31 o
  -5  -4   9     3065.87     3008.94     12.57 o
  -4  -4   9       24.84       22.84      1.24 o
  -3  -4   9      615.09      576.02      4.39 o
  -2  -4   9        0.01        2.97      2.26 o
  -1  -4   9      294.42      230.76      2.82 o
   0  -4   9     2882.31     2814.88     10.27 o
   1  -4   9       22.05       15.93      2.07 o
   2  -4   9      251.45      281.61      3.64 o
   3  -4   9      361.52      360.61      5.51 o
   4  -4   9        1.04        0.57      2.16 o
   5  -4   9        0.33       -0.13      3.42 o
   6  -4   9        4.98        3.00      3.30 o
   7  -4   9        3.74        5.32      6.02 o
  -9  -3   9        0.05       -0.66      4.78 o
  -8  -3   9        2.28        2.11      2.69 o
  -7  -3   9     1018.92     1015.48      6.09 o
  -6  -3   9      159.33      162.11      3.65 o
  -5  -3   9      294.79      284.65      3.14 o
  -4  -3   9     2029.70     1968.27      7.93 o
  -3  -3   9     9234.99     9008.10     22.03 o
  -2  -3   9     5694.65     5733.04     14.65 o
  -1  -3   9       12.55       12.80      1.39 o
   0  -3   9     1309.07     1347.93      7.87 o
   1  -3   9      219.27      229.29      2.79 o
   2  -3   9      121.03      136.34      3.41 o
   3  -3   9       45.62       36.46      2.05 o
   4  -3   9        3.34        4.16      2.28 o
   5  -3   9       56.74       51.41      2.96 o
   6  -3   9       93.91       73.28      4.76 o
   7  -3   9        0.15       -0.21      7.36 o
  -9  -2   9       72.76       79.90      5.49 o
  -8  -2   9       18.40       21.14      3.47 o
  -7  -2   9        2.81        5.74      1.90 o
  -6  -2   9       50.06       51.55      2.02 o
  -5  -2   9       12.68       11.31      1.28 o
  -4  -2   9      509.49      487.37      8.21 o
  -3  -2   9      805.48      842.23      5.04 o
  -2  -2   9     1391.85     1308.38     14.65 o
  -1  -2   9     1526.87     1520.53      9.06 o
   0  -2   9       98.84       98.98      2.34 o
   1  -2   9     2186.55     2175.08     10.00 o
   2  -2   9      999.10     1009.02      5.45 o
   3  -2   9      139.63      126.14      2.61 o
   4  -2   9      240.91      234.49      3.63 o
   5  -2   9        4.10        1.46      2.35 o
   6  -2   9        2.66        3.22      6.43 o
   7  -2   9       19.83       12.66      7.11 o
  -9  -1   9        8.00       12.95      4.61 o
  -8  -1   9       48.55       50.23      3.56 o
  -7  -1   9      379.68      397.50      3.38 o
  -6  -1   9       86.86       89.79      2.13 o
  -5  -1   9       59.44       49.40      1.44 o
  -4  -1   9     1076.35     1164.33      4.06 o
  -3  -1   9     2447.51     2648.90     14.39 o
  -2  -1   9      130.97      174.04      3.47 o
  -1  -1   9      587.69      676.61      4.60 o
   0  -1   9       39.04       32.40      1.17 o
   1  -1   9     1072.73     1087.97      6.24 o
   2  -1   9      872.27      816.14      6.15 o
   3  -1   9      308.52      311.80      3.67 o
   4  -1   9      116.44      127.52      3.13 o
   5  -1   9        9.37       12.39      2.42 o
   6  -1   9        0.01        0.42      5.70 o
   7  -1   9       52.31       44.01      6.81 o
  -9   0   9       48.59       62.30      5.12 o
  -8   0   9      602.97      602.12      7.96 o
  -7   0   9        1.34        1.55      1.45 o
  -6   0   9       30.47       27.25      1.29 o
  -5   0   9       60.14       60.84      1.76 o
  -4   0   9       30.46       31.85      1.14 o
  -3   0   9       56.39       50.00      1.75 o
  -2   0   9     2082.38     2052.51      9.53 o
  -1   0   9     2205.65     2059.62     15.04 o
   0   0   9      189.35      200.84      2.72 o
   1   0   9       87.46       91.74      2.88 o
   2   0   9       72.66       77.12      2.25 o
   3   0   9      110.39      112.33      2.64 o
   4   0   9       80.73       87.18      2.38 o
   5   0   9      212.64      184.60      3.13 o
   6   0   9        0.59        7.02      6.34 o
   7   0   9       28.35       29.99      6.77 o
  -9   1   9       27.92       30.20      4.70 o
  -8   1   9      107.08      107.30      4.10 o
  -7   1   9        4.60        5.22      2.26 o
  -6   1   9     1027.17      975.33      6.51 o
  -5   1   9     2778.17     2739.86     11.12 o
  -4   1   9     1433.50     1415.33      7.13 o
  -3   1   9       63.05       47.77      1.31 o
  -2   1   9       63.63       62.96      2.13 o
  -1   1   9      618.11      608.14      6.07 o
   0   1   9      214.61      242.51      3.10 o
   1   1   9     3529.81     3647.97      9.89 o
   2   1   9      187.41      181.79      2.94 o
   3   1   9       75.80       71.08      2.55 o
   4   1   9       25.87       20.53      2.52 o
   5   1   9       16.70       16.80      3.50 o
   6   1   9        4.45        7.51      5.06 o
   7   1   9        0.14       -1.63      5.57 o
  -9   2   9        0.41        0.73      3.42 o
  -8   2   9        1.36       -0.27      3.11 o
  -7   2   9        0.30        0.73      2.66 o
  -6   2   9      665.28      678.23      5.92 o
  -5   2   9      248.01      247.36      3.20 o
  -4   2   9       42.92       33.52      0.94 o
  -3   2   9     2619.17     2598.86     12.61 o
  -2   2   9        1.86        0.11      1.14 o
  -1   2   9     1409.63     1426.15      7.41 o
   0   2   9       31.79       24.86      1.89 o
   1   2   9     2476.44     2536.37     13.33 o
   2   2   9       48.29       57.08      1.78 o
   3   2   9       62.77       60.22      2.60 o
   4   2   9      174.57      197.75      5.15 o
   5   2   9        8.98        6.00      3.95 o
   6   2   9        5.39        4.14      5.02 o
   7   2   9        0.05        0.56      5.71 o
  -9   3   9       42.89       47.82      3.91 o
  -8   3   9       95.29       87.42      4.10 o
  -7   3   9     1612.64     1614.58      8.27 o
  -6   3   9      112.21       86.75      2.79 o
  -5   3   9      947.51      889.61      8.87 o
  -4   3   9       77.67       70.88      1.31 o
  -3   3   9       53.27       57.17      1.55 o
  -2   3   9     4579.68     4610.53     24.00 o
  -1   3   9      627.38      646.14      4.90 o
   0   3   9     1859.86     1774.40     11.00 o
   1   3   9      391.90      378.84      3.01 o
   2   3   9       95.82       92.75      2.04 o
   3   3   9       67.77       55.02      2.12 o
   4   3   9       27.84       18.90      1.21 o
   5   3   9       21.49       20.34      4.04 o
   6   3   9       45.29       53.03      6.07 o
  -9   4   9       94.33       80.73      5.34 o
  -8   4   9        0.03        1.69      3.42 o
  -7   4   9       90.92       93.55      3.10 o
  -6   4   9       18.28       13.32      1.81 o
  -5   4   9      447.23      449.16      4.56 o
  -4   4   9       15.25       11.75      1.57 o
  -3   4   9      161.83      148.50      2.35 o
  -2   4   9     2668.94     2556.63     13.14 o
  -1   4   9       75.11       79.80      2.50 o
   0   4   9      888.28      894.99      5.82 o
   1   4   9       47.23       53.82      1.74 o
   2   4   9      181.98      184.15      3.51 o
   3   4   9       30.77       37.80      2.39 o
   4   4   9      376.99      401.00      7.20 o
   5   4   9      106.02      112.15      6.44 o
   6   4   9        9.54        9.91      5.61 o
  -9   5   9       14.33        7.63      4.79 o
  -8   5   9        4.09       12.99      4.96 o
  -7   5   9      151.27      143.14      3.41 o
  -6   5   9        0.61        1.05      1.63 o
  -5   5   9      186.36      190.94      3.64 o
  -4   5   9     2719.60     2563.92      9.27 o
  -3   5   9      389.09      411.65      3.39 o
  -2   5   9      233.47      234.50      2.65 o
  -1   5   9      847.09      881.77      5.07 o
   0   5   9        0.14       -0.99      1.79 o
   1   5   9      292.74      292.95      3.99 o
   2   5   9       88.20       88.96      3.38 o
   3   5   9       73.88       84.94      3.00 o
   4   5   9      315.06      326.80      8.59 o
   5   5   9       23.86       32.07      5.35 o
   6   5   9        0.68       -6.38      5.87 o
  -9   6   9      148.83      166.98      6.75 o
  -8   6   9     1106.56     1097.69     12.22 o
  -7   6   9      615.26      617.90      9.63 o
  -6   6   9       44.07       36.50      1.87 o
  -5   6   9       12.44       22.21      1.86 o
  -4   6   9      583.79      570.14      8.05 o
  -3   6   9      143.03      136.10      2.05 o
  -2   6   9      161.74      157.69      2.46 o
  -1   6   9       71.82       69.75      2.36 o
   0   6   9        5.25        8.23      3.13 o
   1   6   9      200.32      191.03      5.30 o
   2   6   9        0.53        1.74      2.22 o
   3   6   9        0.06        0.43      2.22 o
   4   6   9        0.82        5.36      5.14 o
   5   6   9       46.17       47.19      7.45 o
   6   6   9        2.85       -2.33      5.24 o
  -9   7   9      109.86      108.34      7.07 o
  -8   7   9       49.49       49.37      5.20 o
  -7   7   9       33.42       38.77      4.97 o
  -6   7   9      618.33      573.23      4.96 o
  -5   7   9       21.19       17.35      1.87 o
  -4   7   9      187.89      218.57      3.60 o
  -3   7   9    12987.46    12864.38     60.93 o
  -2   7   9     1129.01     1114.03      7.09 o
  -1   7   9      203.64      204.20      4.24 o
   0   7   9      104.09      104.59      4.31 o
   1   7   9       13.15       15.49      4.56 o
   2   7   9       79.10       66.35      2.78 o
   3   7   9      104.69      107.07      2.98 o
   4   7   9      110.24      108.46      6.27 o
   5   7   9       29.65       31.94      5.53 o
  -8   8   9       15.76       23.22      4.33 o
  -7   8   9        1.64        0.20      3.11 o
  -6   8   9       12.46       16.39      2.28 o
  -5   8   9        4.11        5.07      1.83 o
  -4   8   9        0.55       -0.67      1.77 o
  -3   8   9      859.82      793.23      6.53 o
  -2   8   9     1876.28     1835.21     12.22 o
  -1   8   9      301.12      310.11      4.70 o
   0   8   9      396.19      385.62      5.37 o
   1   8   9       42.36       41.10      3.00 o
   2   8   9      290.96      287.02      5.54 o
   3   8   9       23.37       33.08      4.23 o
   4   8   9      101.35      106.16      6.16 o
   5   8   9        0.00        0.61      5.37 o
  -8   9   9      113.87      111.89      5.65 o
  -7   9   9       16.42       19.24      3.46 o
  -6   9   9     1045.50     1025.36      9.40 o
  -5   9   9       16.32       14.62      2.52 o
  -4   9   9      470.22      440.82      4.49 o
  -3   9   9      226.57      223.58      3.28 o
  -2   9   9        0.01        2.17      1.72 o
  -1   9   9      978.05      956.85     10.32 o
   0   9   9      243.15      232.58      3.65 o
   1   9   9        2.69        2.94      2.28 o
   2   9   9      117.89      120.37      5.31 o
   3   9   9      152.22      154.57      5.47 o
   4   9   9        2.52        2.05      5.02 o
  -8  10   9        1.15        3.21      4.58 o
  -7  10   9       23.92       27.55      4.01 o
  -6  10   9       71.00       76.36      3.97 o
  -5  10   9        1.07       -1.43      1.68 o
  -4  10   9      163.43      157.91      3.07 o
  -3  10   9      159.48      145.25      2.74 o
  -2  10   9      625.66      638.54      6.80 o
  -1  10   9      245.35      234.55      5.38 o
   0  10   9      223.19      240.33      5.23 o
   1  10   9        2.99       -2.62      5.28 o
   2  10   9        0.83        0.31      5.31 o
   3  10   9        1.03        1.63      5.31 o
   4  10   9       15.82       19.85      5.20 o
  -8  11   9        5.48        3.42      5.54 o
  -7  11   9      220.90      222.34      7.46 o
  -6  11   9      361.21      361.23      5.99 o
  -5  11   9        4.58        5.92      2.08 o
  -4  11   9     3694.95     3631.29     23.92 o
  -3  11   9       48.42       54.73      2.89 o
  -2  11   9        1.85        5.43      3.49 o
  -1  11   9      392.51      348.46      5.47 o
   0  11   9       59.23       58.16      5.63 o
   1  11   9       10.93        9.61      4.98 o
   2  11   9       24.35       23.52      4.36 o
   3  11   9       46.12       41.94      5.65 o
  -7  12   9      225.27      226.81      6.36 o
  -6  12   9      175.99      179.42      6.30 o
  -5  12   9        7.18        7.17      4.04 o
  -4  12   9        6.03        4.55      2.73 o
  -3  12   9      266.91      264.04      5.59 o
  -2  12   9      387.71      383.81      6.59 o
  -1  12   9      104.36       98.38      4.45 o
   0  12   9       40.17       48.81      5.98 o
   1  12   9       20.08       23.31      5.94 o
   2  12   9       33.05       30.99      4.36 o
  -6  13   9       49.35       44.86      4.60 o
  -5  13   9      284.11      315.77      8.66 o
  -4  13   9      363.67      409.86      6.55 o
  -3  13   9       74.33       72.02      4.03 o
  -2  13   9      155.43      137.97      4.98 o
  -1  13   9      142.44      131.25      5.18 o
   0  13   9       10.77       10.24      4.82 o
   1  13   9       90.84       99.02      6.89 o
   2  13   9        0.77        2.17      6.29 o
  -6  14   9        5.65        3.73      4.00 o
  -5  14   9      233.88      293.53      8.91 o
  -4  14   9        9.95        4.64      4.77 o
  -3  14   9      259.13      260.72      6.20 o
  -2  14   9       55.28       37.69      4.37 o
  -1  14   9       48.40       44.64      4.61 o
   0  14   9       13.47        9.04      4.64 o
   1  14   9        0.05        1.15      5.72 o
  -5  15   9      131.93      162.42      6.57 o
  -4  15   9       36.91       47.25      6.25 o
  -3  15   9      119.17      158.36      7.07 o
  -2  15   9       13.76       12.21      4.37 o
  -1  15   9      119.58      132.60      5.57 o
   0 -19  10      139.63      152.13      6.94 o
   1 -19  10        1.06        8.01      6.90 o
   2 -19  10        0.06        3.70      6.83 o
  -2 -18  10        8.94        4.99      5.16 o
  -1 -18  10        1.11       -0.28      6.07 o
   0 -18  10        5.46        8.05      6.09 o
   1 -18  10       16.46       18.13      6.89 o
   2 -18  10       51.31       38.28      8.84 o
   3 -18  10       17.78       21.39      6.48 o
   4 -18  10        8.23        0.41      8.03 o
  -3 -17  10        0.83       -4.85      3.46 o
  -2 -17  10       11.15       10.01      4.35 o
  -1 -17  10        7.18        8.51      5.46 o
   0 -17  10       12.07       12.56      5.95 o
   1 -17  10      243.47      234.60      8.67 o
   2 -17  10       20.38       12.25      7.81 o
   3 -17  10       44.16       48.66      6.70 o
   4 -17  10       68.74       68.46      7.16 o
   5 -17  10       10.45       17.37      5.25 o
  -4 -16  10       60.54       68.66      5.98 o
  -3 -16  10       56.15       58.90      4.98 o
  -2 -16  10        0.32       -4.18      4.33 o
  -1 -16  10      238.02      227.65      6.81 o
   0 -16  10       36.86       48.70      6.28 o
   1 -16  10       53.49       44.05      4.46 o
   2 -16  10        0.28        0.70      3.97 o
   3 -16  10        7.98       11.36      4.26 o
   4 -16  10        0.81        0.22      4.67 o
   5 -16  10        0.03        2.56      4.88 o
  -5 -15  10        5.63        9.72      5.05 o
  -4 -15  10        6.88        5.64      3.72 o
  -3 -15  10       53.24       52.81      4.71 o
  -2 -15  10       86.41       72.33      5.01 o
  -1 -15  10       63.43       64.17      5.30 o
   0 -15  10       45.67       39.02      5.62 o
   1 -15  10       21.64       19.26      4.22 o
   2 -15  10      271.47      270.71      7.95 o
   3 -15  10        8.68        9.86      4.19 o
   4 -15  10       73.49       68.61      5.11 o
   5 -15  10       26.82       20.59      5.10 o
   6 -15  10        5.23        8.61      4.34 o
  -5 -14  10      133.48      136.27      6.63 o
  -4 -14  10      159.12      174.52      5.12 o
  -3 -14  10      448.89      445.62      7.64 o
  -2 -14  10      248.88      246.76      6.24 o
  -1 -14  10       58.17       58.12      4.70 o
   0 -14  10       30.76       31.24      5.81 o
   1 -14  10      103.06      117.57      6.59 o
   2 -14  10       16.53       12.47      4.57 o
   3 -14  10      183.99      172.40      5.73 o
   4 -14  10       64.04       52.63      5.14 o
   5 -14  10        4.10        9.03      4.64 o
   6 -14  10        0.04        0.58      4.32 o
  -6 -13  10        4.30        1.28      4.70 o
  -5 -13  10        4.45        4.80      3.94 o
  -4 -13  10       34.45       32.63      3.90 o
  -3 -13  10      126.89      123.77      4.11 o
  -2 -13  10       76.91       65.79      3.96 o
  -1 -13  10      110.14      108.76      5.12 o
   0 -13  10      568.21      530.99     16.97 o
   1 -13  10       16.99       16.17      4.92 o
   2 -13  10      300.19      298.46      6.05 o
   3 -13  10        5.12        2.92      4.21 o
   4 -13  10       84.75       89.75      5.60 o
   5 -13  10        6.29        9.18      3.94 o
   6 -13  10        1.94        2.81      4.15 o
  -6 -12  10      203.11      197.11      5.12 o
  -5 -12  10      220.82      229.77      6.12 o
  -4 -12  10      433.30      390.50      5.05 o
  -3 -12  10     1217.16     1150.28      8.21 o
  -2 -12  10      138.31      152.75      3.99 o
  -1 -12  10       27.01       12.53      3.14 o
   0 -12  10      118.28      128.06      5.08 o
   1 -12  10       15.96       16.06      4.22 o
   2 -12  10      240.34      259.81      5.63 o
   3 -12  10        0.02        0.51      3.86 o
   4 -12  10       37.03       35.52      4.84 o
   5 -12  10       43.28       49.73      4.32 o
   6 -12  10       37.10       33.89      4.29 o
   7 -12  10       52.68       40.63      7.20 o
  -7 -11  10       17.27       27.96      5.14 o
  -6 -11  10        6.56       10.73      3.65 o
  -5 -11  10       63.77       73.64      3.64 o
  -4 -11  10       92.17       81.98      3.35 o
  -3 -11  10      591.63      530.00      5.62 o
  -2 -11  10      479.01      487.32      7.48 o
  -1 -11  10     1191.33     1182.89     10.31 o
   0 -11  10       70.17       77.28      3.75 o
   1 -11  10        1.07       -0.10      3.22 o
   2 -11  10        1.47        2.26      3.30 o
   3 -11  10        0.40       -0.23      3.65 o
   4 -11  10      297.24      289.74      7.15 o
   5 -11  10       20.31       23.43      3.81 o
   6 -11  10      175.51      184.20      5.44 o
   7 -11  10       90.59       92.60      7.09 o
  -7 -10  10        4.97        6.18      3.62 o
  -6 -10  10      461.37      466.13      7.82 o
  -5 -10  10      108.46      111.07      3.66 o
  -4 -10  10       97.66       93.34      3.57 o
  -3 -10  10        3.35        5.21      2.30 o
  -2 -10  10        0.50       -0.52      2.48 o
  -1 -10  10     2143.00     2098.53     12.02 o
   0 -10  10      150.14      148.97      3.70 o
   1 -10  10       15.94       10.76      3.33 o
   2 -10  10       84.51       84.54      4.43 o
   3 -10  10      124.55      117.36      5.00 o
   4 -10  10      112.73      110.47      5.10 o
   5 -10  10       70.74       63.26      3.49 o
   6 -10  10       41.87       47.24      5.11 o
   7 -10  10        0.73        2.11      6.26 o
  -7  -9  10       76.33       83.91      4.50 o
  -6  -9  10        0.69        0.93      3.83 o
  -5  -9  10      142.64      151.44      4.23 o
  -4  -9  10      760.49      739.34      5.72 o
  -3  -9  10     1562.44     1566.58      9.42 o
  -2  -9  10      260.36      264.11      4.64 o
  -1  -9  10      554.03      541.95      5.78 o
   0  -9  10      187.26      209.81      3.96 o
   1  -9  10        4.67        0.77      2.15 o
   2  -9  10       24.65       31.91      3.18 o
   3  -9  10      355.00      363.72      5.78 o
   4  -9  10      158.21      138.88      4.77 o
   5  -9  10       79.94       70.91      3.13 o
   6  -9  10       38.29       45.35      5.00 o
   7  -9  10        0.75       -0.20      7.57 o
  -8  -8  10       50.46       39.59      6.41 o
  -7  -8  10       39.39       56.80      5.79 o
  -6  -8  10      102.16       96.58      4.80 o
  -5  -8  10      177.39      179.90      4.21 o
  -4  -8  10      238.01      244.52      3.07 o
  -3  -8  10       14.42       18.77      2.08 o
  -2  -8  10       14.71       15.21      1.95 o
  -1  -8  10       97.55       94.76      2.54 o
   0  -8  10       59.47       70.11      2.31 o
   1  -8  10      127.33      128.14      2.79 o
   2  -8  10        5.84        6.56      2.27 o
   3  -8  10      174.22      165.83      4.41 o
   4  -8  10       18.48       19.24      2.72 o
   5  -8  10       71.51       69.60      3.04 o
   6  -8  10        0.11        6.27      5.08 o
   7  -8  10        4.28        4.64      5.83 o
  -8  -7  10      201.48      230.03      8.22 o
  -7  -7  10      131.88      141.36      6.73 o
  -6  -7  10      649.54      621.64      9.21 o
  -5  -7  10      779.90      803.11      5.74 o
  -4  -7  10        4.64        2.11      1.43 o
  -3  -7  10        2.72        1.87      1.61 o
  -2  -7  10      315.95      322.34      3.39 o
  -1  -7  10        4.75        4.42      1.91 o
   0  -7  10      632.55      649.99      5.17 o
   1  -7  10        9.98       10.43      2.02 o
   2  -7  10        0.20        0.36      2.11 o
   3  -7  10       19.93       18.24      3.08 o
   4  -7  10      239.63      233.04      3.63 o
   5  -7  10       67.01       71.18      3.50 o
   6  -7  10        5.01       11.91      4.80 o
   7  -7  10        0.77        2.84      6.73 o
  -8  -6  10       16.69       12.04      3.98 o
  -7  -6  10      113.36      123.50      5.14 o
  -6  -6  10       20.23       17.93      3.11 o
  -5  -6  10     1779.77     1795.08     11.43 o
  -4  -6  10     1894.52     1810.16      7.65 o
  -3  -6  10      297.20      284.35      2.79 o
  -2  -6  10      459.76      485.20      4.15 o
  -1  -6  10        3.73        1.14      1.46 o
   0  -6  10      206.12      181.88      2.53 o
   1  -6  10     2369.15     2430.41      8.36 o
   2  -6  10        3.83        1.69      2.13 o
   3  -6  10      267.64      266.29      4.48 o
   4  -6  10     1085.04     1083.64      7.94 o
   5  -6  10       18.99       13.40      3.36 o
   6  -6  10       18.47       17.31      6.41 o
   7  -6  10        9.23       12.18      6.42 o
  -8  -5  10        8.42        9.63      3.60 o
  -7  -5  10       99.95       85.01      3.61 o
  -6  -5  10       53.82       56.22      3.26 o
  -5  -5  10     5514.35     5544.74     25.28 o
  -4  -5  10      135.72      134.85      2.85 o
  -3  -5  10     1128.98     1174.73     10.47 o
  -2  -5  10     2921.08     2991.42     18.59 o
  -1  -5  10       12.87       15.11      2.54 o
   0  -5  10      737.89      779.97      7.86 o
   1  -5  10        0.87       -0.91      1.90 o
   2  -5  10        1.17        1.51      2.15 o
   3  -5  10       46.39       47.39      2.51 o
   4  -5  10      141.98      155.52      3.53 o
   5  -5  10       24.76       34.44      4.03 o
   6  -5  10       37.91       31.12      6.01 o
   7  -5  10        6.28        1.68      6.47 o
  -8  -4  10      534.61      563.47      8.54 o
  -7  -4  10      167.32      164.35      3.53 o
  -6  -4  10       11.06       11.21      2.19 o
  -5  -4  10      669.38      692.10     12.59 o
  -4  -4  10       37.56       38.13      1.63 o
  -3  -4  10      363.25      361.69      3.95 o
  -2  -4  10      334.08      360.79      3.85 o
  -1  -4  10      173.18      145.79      2.59 o
   0  -4  10        0.25        0.59      1.62 o
   1  -4  10      879.66      880.75      5.94 o
   2  -4  10       24.37       19.75      2.00 o
   3  -4  10        5.02        2.70      2.25 o
   4  -4  10       78.17       81.00      3.37 o
   5  -4  10       13.12        8.76      3.76 o
   6  -4  10        0.42        0.19      6.90 o
   7  -4  10       43.69       38.40      6.80 o
  -9  -3  10       29.62       35.56      6.55 o
  -8  -3  10        0.09       -2.12      4.04 o
  -7  -3  10     1346.28     1344.75     12.34 o
  -6  -3  10     1818.80     1851.07      7.90 o
  -5  -3  10      931.77      927.81      7.23 o
  -4  -3  10     1130.09     1108.75      7.24 o
  -3  -3  10      438.87      484.96      4.25 o
  -2  -3  10       67.51       67.43      1.84 o
  -1  -3  10      152.84      154.84      3.44 o
   0  -3  10      357.94      370.06      4.07 o
   1  -3  10     3410.13     3425.55     17.31 o
   2  -3  10      360.86      410.15      3.74 o
   3  -3  10        9.48        9.55      2.11 o
   4  -3  10       44.36       52.72      3.21 o
   5  -3  10       85.75       91.77      4.41 o
   6  -3  10        2.61        2.45      7.73 o
   7  -3  10        4.00        2.16      8.18 o
  -9  -2  10       29.75       35.37      5.18 o
  -8  -2  10       86.03       75.08      4.79 o
  -7  -2  10       48.61       55.91      2.53 o
  -6  -2  10      635.43      656.44      5.87 o
  -5  -2  10     2027.40     1896.67      8.34 o
  -4  -2  10      304.38      315.38      2.89 o
  -3  -2  10      626.17      646.32      4.32 o
  -2  -2  10     6064.39     6348.31     52.77 o
  -1  -2  10       85.56       65.01      2.34 o
   0  -2  10        2.30        0.64      1.52 o
   1  -2  10     1644.43     1621.62     11.34 o
   2  -2  10      751.63      728.16      5.02 o
   3  -2  10      384.18      373.64      4.27 o
   4  -2  10      115.96      117.90      3.41 o
   5  -2  10        8.82        6.33      2.74 o
   6  -2  10        9.20        7.17      7.12 o
   7  -2  10        0.36        5.17      8.17 o
  -9  -1  10      321.99      348.00      8.01 o
  -8  -1  10        0.18       -0.44      2.94 o
  -7  -1  10      169.95      154.05      2.61 o
  -6  -1  10     2219.88     2164.65      9.80 o
  -5  -1  10     1200.71     1154.80      9.34 o
  -4  -1  10      102.03      100.48      1.86 o
  -3  -1  10     1222.73     1330.44      6.60 o
  -2  -1  10     1519.52     1574.23     16.55 o
  -1  -1  10     1650.09     1557.14      7.43 o
   0  -1  10       66.41       74.96      2.29 o
   1  -1  10       24.03       35.18      1.92 o
   2  -1  10       78.15       92.93      2.54 o
   3  -1  10      131.81      150.83      3.28 o
   4  -1  10       36.91       40.67      3.17 o
   5  -1  10       72.29       63.09      2.99 o
   6  -1  10       14.21       10.43      6.06 o
   7  -1  10       24.33       23.38      6.57 o
  -9   0  10      165.56      199.52      6.61 o
  -8   0  10       17.31       25.17      3.77 o
  -7   0  10      378.41      370.34      7.05 o
  -6   0  10      126.91      109.32      2.33 o
  -5   0  10      168.33      170.32      2.88 o
  -4   0  10      454.11      455.37      4.43 o
  -3   0  10        4.11       -1.43      1.56 o
  -2   0  10      313.79      328.26      2.53 o
  -1   0  10     1519.60     1567.05     15.00 o
   0   0  10        0.34        4.50      1.55 o
   1   0  10     2033.96     1989.74      9.23 o
   2   0  10      343.45      343.78      3.65 o
   3   0  10      163.13      126.63      3.11 o
   4   0  10      125.30      118.06      2.67 o
   5   0  10        2.58        1.31      4.39 o
   6   0  10       17.01       15.88      6.63 o
   7   0  10       71.40       75.34      8.03 o
  -9   1  10      291.51      314.99      7.51 o
  -8   1  10       86.37       81.69      3.74 o
  -7   1  10       53.59       64.04      2.91 o
  -6   1  10      456.89      443.54      5.53 o
  -5   1  10       28.35       36.50      1.30 o
  -4   1  10      264.94      270.08      2.75 o
  -3   1  10     2151.58     2192.63     10.62 o
  -2   1  10       15.31       32.15      1.86 o
  -1   1  10     1245.90     1391.79     10.64 o
   0   1  10     1621.94     1617.39     11.80 o
   1   1  10      424.30      470.87      4.47 o
   2   1  10      301.79      314.13      3.51 o
   3   1  10        8.35       10.50      1.62 o
   4   1  10      293.55      313.42      5.29 o
   5   1  10       17.76       19.90      4.01 o
   6   1  10       24.98       17.45      5.38 o
   7   1  10       14.36       27.28      6.80 o
  -9   2  10       81.99       88.06      4.54 o
  -8   2  10       95.75      100.27      4.07 o
  -7   2  10      599.89      611.05      6.99 o
  -6   2  10     1087.38      954.82      5.95 o
  -5   2  10      182.33      181.48      3.30 o
  -4   2  10      158.50      142.31      1.66 o
  -3   2  10     1195.66     1182.00      4.77 o
  -2   2  10      173.39      157.16      2.37 o
  -1   2  10      225.94      229.82      3.38 o
   0   2  10      456.98      445.64      4.10 o
   1   2  10      811.71      817.20      6.59 o
   2   2  10        0.88       -0.45      1.73 o
   3   2  10        1.65        1.18      2.41 o
   4   2  10        5.96        6.42      3.17 o
   5   2  10       63.96       59.06      5.81 o
   6   2  10       15.25       13.76      5.61 o
  -9   3  10      533.65      557.30     11.54 o
  -8   3  10        1.04        0.73      4.03 o
  -7   3  10       43.62       50.24      2.54 o
  -6   3  10       76.67       81.72      2.54 o
  -5   3  10      167.11      152.18      3.65 o
  -4   3  10      418.49      395.81      4.32 o
  -3   3  10      305.10      306.70      2.82 o
  -2   3  10       28.36       27.98      2.15 o
  -1   3  10      233.53      217.40      2.82 o
   0   3  10     2880.51     2972.00     22.22 o
   1   3  10       46.29       46.46      2.30 o
   2   3  10      625.35      583.24      8.25 o
   3   3  10       76.16       94.69      3.30 o
   4   3  10       76.11       64.29      2.96 o
   5   3  10       40.08       37.31      5.30 o
   6   3  10       94.30       99.46      6.70 o
  -9   4  10       42.25       46.40      5.24 o
  -8   4  10      116.45      127.54      5.35 o
  -7   4  10        1.58        2.60      3.35 o
  -6   4  10      151.72      136.14      3.60 o
  -5   4  10      155.49      152.98      3.35 o
  -4   4  10       38.36       28.50      1.71 o
  -3   4  10      586.71      574.97      4.71 o
  -2   4  10        7.83        9.92      1.70 o
  -1   4  10      122.37      123.81      2.66 o
   0   4  10      974.49      986.51      5.35 o
   1   4  10       15.46        9.88      1.78 o
   2   4  10       16.99       15.79      2.04 o
   3   4  10       57.08       58.48      2.08 o
   4   4  10      228.79      235.42      6.99 o
   5   4  10      114.27      113.63      6.52 o
   6   4  10        1.43        2.53      5.74 o
  -9   5  10       11.98        7.98      4.17 o
  -8   5  10        0.70       -0.03      4.96 o
  -7   5  10      224.08      204.44      5.16 o
  -6   5  10       20.98       21.39      2.75 o
  -5   5  10     1810.98     1736.13      9.19 o
  -4   5  10     1146.10     1088.46      7.37 o
  -3   5  10       29.97       32.36      2.27 o
  -2   5  10      432.35      401.84      3.94 o
  -1   5  10     1016.13     1040.93      9.19 o
   0   5  10       85.84       90.67      2.95 o
   1   5  10       81.13       80.41      2.89 o
   2   5  10      210.91      182.54      3.55 o
   3   5  10      240.36      231.97      4.39 o
   4   5  10       99.62      110.32      6.33 o
   5   5  10        0.02        3.79      5.76 o
  -9   6  10        7.98       10.09      5.03 o
  -8   6  10        9.29       15.87      4.95 o
  -7   6  10       79.45       77.22      5.22 o
  -6   6  10       28.64       29.47      2.73 o
  -5   6  10       12.62        9.43      2.23 o
  -4   6  10      353.64      388.95      4.38 o
  -3   6  10     1124.12     1122.65      9.96 o
  -2   6  10      139.62      122.44      3.17 o
  -1   6  10      714.04      742.62      6.62 o
   0   6  10      648.02      632.47      7.52 o
   1   6  10       11.41        7.81      2.39 o
   2   6  10      603.76      628.80      5.21 o
   3   6  10       14.49       11.65      2.49 o
   4   6  10       12.61       10.81      5.27 o
   5   6  10        4.59        6.09      5.23 o
  -8   7  10      149.17      148.33      6.28 o
  -7   7  10       69.28       71.97      4.23 o
  -6   7  10        1.06        3.83      2.69 o
  -5   7  10      262.85      232.40      3.26 o
  -4   7  10      297.99      272.87      4.14 o
  -3   7  10      879.53      922.69      7.40 o
  -2   7  10      339.14      320.92      4.17 o
  -1   7  10     1272.96     1325.93     17.71 o
   0   7  10       11.34        8.82      3.66 o
   1   7  10        2.17        1.61      2.81 o
   2   7  10        2.33        4.33      2.47 o
   3   7  10       41.01       39.39      4.13 o
   4   7  10       41.24       44.97      5.52 o
   5   7  10       18.28       19.90      5.63 o
  -8   8  10      251.09      258.79     10.89 o
  -7   8  10        1.00       -0.19      3.51 o
  -6   8  10      145.13      154.30      4.93 o
  -5   8  10        3.79        6.67      1.92 o
  -4   8  10        1.19        0.33      1.72 o
  -3   8  10      303.20      318.59      3.82 o
  -2   8  10       58.93       47.29      2.34 o
  -1   8  10      580.94      596.10      7.16 o
   0   8  10      582.76      572.02      8.01 o
   1   8  10      127.25      139.28      3.89 o
   2   8  10      567.55      590.92      8.22 o
   3   8  10        3.06       -0.32      3.78 o
   4   8  10        0.52       -0.80      5.35 o
  -8   9  10      142.65      132.29      7.47 o
  -7   9  10      616.80      633.35      9.14 o
  -6   9  10       81.57       72.60      4.50 o
  -5   9  10      549.26      600.71      6.34 o
  -4   9  10       23.52       21.92      2.24 o
  -3   9  10       12.92       14.89      1.91 o
  -2   9  10      201.23      173.23      3.14 o
  -1   9  10      473.24      443.14      4.55 o
   0   9  10        9.24       10.16      2.01 o
   1   9  10      416.32      384.69      9.11 o
   2   9  10       32.26       38.38      4.47 o
   3   9  10        0.46        0.32      4.72 o
   4   9  10       25.28       26.35      5.52 o
  -8  10  10       55.24       54.69      6.43 o
  -7  10  10       56.21       45.26      4.88 o
  -6  10  10       15.49       14.79      4.03 o
  -5  10  10        0.27       -2.21      2.89 o
  -4  10  10      159.05      130.00      2.96 o
  -3  10  10        1.25        2.04      2.15 o
  -2  10  10      288.56      292.05      3.45 o
  -1  10  10       25.59       25.21      3.45 o
   0  10  10       28.85       27.51      4.46 o
   1  10  10      399.32      433.60     12.71 o
   2  10  10      128.26      145.85      7.61 o
   3  10  10       83.97       88.16      5.89 o
  -7  11  10        0.24        0.86      4.48 o
  -6  11  10       70.63       67.83      4.82 o
  -5  11  10      719.79      711.67      8.18 o
  -4  11  10       80.95       74.01      2.80 o
  -3  11  10       12.11       11.20      2.00 o
  -2  11  10      614.49      635.44     11.59 o
  -1  11  10       66.35       50.33      4.06 o
   0  11  10       29.64       24.02      4.41 o
   1  11  10      109.94       94.71      6.86 o
   2  11  10       20.02       19.96      4.49 o
   3  11  10       35.09       42.75      6.19 o
  -7  12  10       19.52       16.02      5.76 o
  -6  12  10       76.39       57.17      6.10 o
  -5  12  10       23.19       16.42      5.02 o
  -4  12  10        0.39        3.71      3.74 o
  -3  12  10       12.89       15.66      3.26 o
  -2  12  10       54.59       50.15      3.91 o
  -1  12  10        4.70        6.38      3.79 o
   0  12  10      176.74      180.08     11.98 o
   1  12  10       45.68       48.86      6.58 o
   2  12  10        3.96        1.58      5.70 o
  -6  13  10       13.99       10.36      5.31 o
  -5  13  10      123.85      148.62      7.17 o
  -4  13  10        0.71        9.05      4.74 o
  -3  13  10       15.13       14.45      4.66 o
  -2  13  10       22.20       33.41      4.11 o
  -1  13  10       42.23       48.08      4.51 o
   0  13  10        5.53        7.30      4.24 o
   1  13  10       10.51       12.56      6.15 o
  -5  14  10       68.18       75.67      6.38 o
  -4  14  10       16.48       32.72      6.84 o
  -3  14  10       50.25       57.24      5.73 o
  -2  14  10       30.58       25.82      4.38 o
  -1  14  10      159.35      157.65      5.69 o
   0  14  10       55.78       56.74      5.00 o
  -3  15  10      208.75      220.24      7.70 o
   0 -19  11      141.28      128.26      8.79 o
   1 -19  11       37.81       34.02      6.76 o
  -2 -18  11        3.94        0.17      5.72 o
  -1 -18  11        2.09        3.45      5.74 o
   0 -18  11       66.07       63.67      6.94 o
   1 -18  11        1.68       10.30      6.23 o
   2 -18  11        4.69       -0.45      8.11 o
   3 -18  11        7.01        0.19      5.99 o
  -3 -17  11        8.09       10.37      4.50 o
  -2 -17  11       62.44       61.32      5.18 o
  -1 -17  11        7.67        9.21      4.93 o
   0 -17  11       46.43       57.50      7.01 o
   1 -17  11       40.91       43.53     15.10 o
   2 -17  11      129.51      140.51     10.60 o
   3 -17  11        3.62        1.17      5.86 o
   4 -17  11        0.02       -3.17      4.66 o
  -4 -16  11        0.02       -3.02      4.38 o
  -3 -16  11        0.04       -0.90      4.30 o
  -2 -16  11       27.16       24.45      4.63 o
  -1 -16  11       27.01       24.72      4.85 o
   0 -16  11      250.65      278.39      8.84 o
   1 -16  11       15.74       17.14      4.42 o
   2 -16  11       24.68       32.37      4.82 o
   3 -16  11        5.40        0.95      4.74 o
   4 -16  11       16.50       21.78      4.87 o
   5 -16  11        2.63        2.72      4.88 o
  -4 -15  11        2.04        9.69      3.85 o
  -3 -15  11      118.48      104.54      5.41 o
  -2 -15  11       50.43       49.94      5.08 o
  -1 -15  11       38.62       39.67      5.02 o
   0 -15  11      153.36      147.10      7.28 o
   1 -15  11      243.62      265.92      8.56 o
   2 -15  11        3.06        1.77      4.84 o
   3 -15  11       63.17       66.67      5.01 o
   4 -15  11       26.26       31.14      4.88 o
   5 -15  11       53.10       54.19      5.54 o
  -5 -14  11      196.27      212.08      6.35 o
  -4 -14  11      239.96      234.50      5.64 o
  -3 -14  11        0.58        3.73      4.20 o
  -2 -14  11      501.26      546.91      8.51 o
  -1 -14  11      670.55      649.79     10.78 o
   0 -14  11      150.35      146.10      6.88 o
   1 -14  11       19.51       23.01      5.61 o
   2 -14  11        3.51        5.33      3.51 o
   3 -14  11       42.96       52.13      4.87 o
   4 -14  11       16.18       18.16      4.71 o
   5 -14  11       41.85       43.67      5.33 o
   6 -14  11       44.43       39.56      5.73 o
  -6 -13  11        0.15        0.92      4.42 o
  -5 -13  11        5.94        7.45      4.31 o
  -4 -13  11       29.98       27.13      4.25 o
  -3 -13  11      611.38      583.17      7.34 o
  -2 -13  11        0.44       -0.09      3.56 o
  -1 -13  11       61.06       46.26      4.31 o
   0 -13  11        0.19        0.91      4.97 o
   1 -13  11        0.16       -1.39      5.11 o
   2 -13  11      362.07      361.25      6.82 o
   3 -13  11       20.76       15.43      4.35 o
   4 -13  11       49.63       54.83      5.12 o
   5 -13  11      133.22      146.74      5.29 o
   6 -13  11      162.84      152.89      6.74 o
  -6 -12  11       64.55       67.62      4.37 o
  -5 -12  11       81.17      100.34      5.09 o
  -4 -12  11      245.64      246.96      5.10 o
  -3 -12  11       49.44       41.41      3.23 o
  -2 -12  11     1060.42     1012.57      9.89 o
  -1 -12  11       41.24       48.36      4.18 o
   0 -12  11      436.47      433.65      7.44 o
   1 -12  11      317.85      303.75      6.77 o
   2 -12  11       94.12      101.08      5.00 o
   3 -12  11       57.24       66.05      4.40 o
   4 -12  11       40.02       45.90      4.93 o
   5 -12  11       47.61       45.99      4.32 o
   6 -12  11       27.90       24.20      5.34 o
  -6 -11  11       31.07       36.62      4.08 o
  -5 -11  11       21.68       17.09      4.12 o
  -4 -11  11      912.61      841.65      8.61 o
  -3 -11  11        0.31        0.98      2.74 o
  -2 -11  11      762.68      665.88      6.90 o
  -1 -11  11      108.30       97.80      3.80 o
   0 -11  11      734.06      759.17     10.37 o
   1 -11  11      220.30      205.67      5.00 o
   2 -11  11      450.05      464.79      7.22 o
   3 -11  11      185.95      203.05      5.98 o
   4 -11  11       35.13       28.21      4.61 o
   5 -11  11        0.01        0.24      3.57 o
   6 -11  11        2.02        4.59      4.93 o
  -7 -10  11       53.38       45.77      4.26 o
  -6 -10  11       17.41       12.89      3.73 o
  -5 -10  11       75.52       84.24      3.40 o
  -4 -10  11      225.75      227.31      3.91 o
  -3 -10  11      951.70      934.15      8.93 o
  -2 -10  11       17.64       16.99      2.73 o
  -1 -10  11      116.00      100.78      3.73 o
   0 -10  11      100.25      114.99      3.62 o
   1 -10  11       52.74       54.52      3.32 o
   2 -10  11        0.52        0.72      3.87 o
   3 -10  11       30.49       24.95      4.28 o
   4 -10  11       35.52       50.01      4.78 o
   5 -10  11      126.23      126.55      4.59 o
   6 -10  11        1.76        3.56      4.74 o
   7 -10  11        0.00        4.99      7.93 o
  -7  -9  11       32.05       43.25      4.14 o
  -6  -9  11      355.78      330.07      6.21 o
  -5  -9  11        3.91        1.39      1.90 o
  -4  -9  11      285.93      296.54      4.70 o
  -3  -9  11        0.30        0.57      2.39 o
  -2  -9  11      375.18      375.86      5.00 o
  -1  -9  11      199.40      210.03      3.89 o
   0  -9  11      204.00      189.36      4.21 o
   1  -9  11      972.99      952.99      7.63 o
   2  -9  11      831.96      851.12      8.61 o
   3  -9  11      114.08      117.92      5.25 o
   4  -9  11      572.04      563.08      6.66 o
   5  -9  11       17.74       15.59      3.39 o
   6  -9  11       16.78       17.43      5.13 o
   7  -9  11        0.06       -6.69      7.97 o
  -7  -8  11       16.50       14.00      5.52 o
  -6  -8  11       46.07       47.24      4.01 o
  -5  -8  11      815.60      789.81      4.90 o
  -4  -8  11      157.01      158.08      2.73 o
  -3  -8  11      428.02      396.20      9.11 o
  -2  -8  11      711.25      737.35      6.22 o
  -1  -8  11      271.50      253.47      4.32 o
   0  -8  11      409.59      405.32      5.53 o
   1  -8  11      373.98      365.07      4.94 o
   2  -8  11      390.75      377.43      9.13 o
   3  -8  11      218.10      187.00      5.71 o
   4  -8  11      320.31      301.11      4.79 o
   5  -8  11       24.13       23.99      5.34 o
   6  -8  11        0.10       -2.52      5.25 o
   7  -8  11        0.55       -0.27      6.85 o
  -8  -7  11       20.01        5.91      4.94 o
  -7  -7  11        0.26        0.04      3.98 o
  -6  -7  11      184.60      198.73      5.24 o
  -5  -7  11      369.73      353.82      3.95 o
  -4  -7  11      568.83      563.40      3.95 o
  -3  -7  11        1.15        0.70      1.80 o
  -2  -7  11      294.51      279.58      5.45 o
  -1  -7  11       35.36       38.30      2.15 o
   0  -7  11        9.54       11.58      1.69 o
   1  -7  11        4.41        7.49      2.15 o
   2  -7  11        4.41        5.51      2.54 o
   3  -7  11      315.35      273.81      5.36 o
   4  -7  11        8.21        7.01      2.62 o
   5  -7  11        4.27        2.06      5.12 o
   6  -7  11       18.71       18.18      5.53 o
   7  -7  11        7.49        8.76      6.08 o
  -8  -6  11        5.04       -0.75      4.21 o
  -7  -6  11       84.13       77.90      4.73 o
  -6  -6  11        0.21       -1.38      3.03 o
  -5  -6  11     1034.14      989.01     10.30 o
  -4  -6  11       65.93       70.90      2.62 o
  -3  -6  11       84.18       91.90      2.29 o
  -2  -6  11       30.61       37.18      2.66 o
  -1  -6  11      295.17      287.85      3.36 o
   0  -6  11       30.88       23.78      1.66 o
   1  -6  11      116.92      115.89      2.59 o
   2  -6  11       94.13       92.28      2.75 o
   3  -6  11      125.16      148.02      6.68 o
   4  -6  11       33.52       34.45      3.40 o
   5  -6  11        0.01       -1.45      4.09 o
   6  -6  11        1.39        2.51      5.97 o
   7  -6  11        1.21       -4.83      6.47 o
  -8  -5  11       55.99       60.43      4.90 o
  -7  -5  11       53.64       63.79      4.01 o
  -6  -5  11       17.97       23.70      1.83 o
  -5  -5  11      571.65      572.95      5.28 o
  -4  -5  11       31.89       39.44      2.14 o
  -3  -5  11      191.20      189.90      3.25 o
  -2  -5  11       10.59        8.67      1.56 o
  -1  -5  11      173.78      170.01      4.06 o
   0  -5  11     4111.80     4147.08     21.03 o
   1  -5  11       17.63       16.73      2.25 o
   2  -5  11       45.07       38.18      2.57 o
   3  -5  11      154.99      162.49      3.95 o
   4  -5  11       76.97       62.31      3.55 o
   5  -5  11        0.00        2.08      3.77 o
   6  -5  11       36.10       25.29      6.63 o
   7  -5  11        9.55        8.53      6.24 o
  -8  -4  11        0.37        0.41      4.17 o
  -7  -4  11        9.10        9.76      2.05 o
  -6  -4  11      319.89      298.93      6.48 o
  -5  -4  11        0.05       -3.09      2.50 o
  -4  -4  11      192.79      189.21      2.77 o
  -3  -4  11     2827.92     2802.04     19.13 o
  -2  -4  11     1869.08     1779.18     23.22 o
  -1  -4  11      725.04      683.79      6.27 o
   0  -4  11     1626.13     1678.00      7.51 o
   1  -4  11      139.97      122.98      2.78 o
   2  -4  11      159.32      148.16      3.13 o
   3  -4  11       49.00       44.75      4.00 o
   4  -4  11        3.91        1.36      3.29 o
   5  -4  11        2.63        2.15      4.54 o
   6  -4  11       22.09        6.63      7.58 o
   7  -4  11       10.93       14.02      6.50 o
  -8  -3  11       32.15       32.76      5.55 o
  -7  -3  11       33.42       31.05      2.05 o
  -6  -3  11      124.62      133.41      3.03 o
  -5  -3  11       95.67      101.55      2.92 o
  -4  -3  11       85.15       93.58      2.62 o
  -3  -3  11      174.04      174.04      2.79 o
  -2  -3  11        1.77        5.62      1.14 o
  -1  -3  11     5877.15     5908.85     22.00 o
   0  -3  11      144.01      132.18      2.70 o
   1  -3  11      366.57      370.10      4.08 o
   2  -3  11      171.29      159.87      3.16 o
   3  -3  11      237.83      243.98      4.18 o
   4  -3  11      478.75      477.08     12.51 o
   5  -3  11       75.19       62.71      5.11 o
   6  -3  11        2.94       -1.17      7.14 o
   7  -3  11        0.25       -1.43      7.50 o
  -9  -2  11      145.55      167.68      6.70 o
  -8  -2  11        5.58        4.99      5.26 o
  -7  -2  11      249.24      231.97      4.18 o
  -6  -2  11       16.20       12.94      2.01 o
  -5  -2  11      684.50      665.04      6.87 o
  -4  -2  11        3.40        6.80      1.47 o
  -3  -2  11       23.58       23.36      2.17 o
  -2  -2  11      463.79      463.66      5.57 o
  -1  -2  11     2079.77     2119.52      8.40 o
   0  -2  11       88.70       79.35      2.26 o
   1  -2  11      570.76      613.60      4.43 o
   2  -2  11       12.91       10.92      2.09 o
   3  -2  11       33.04       39.75      3.45 o
   4  -2  11       21.30       22.79      3.17 o
   5  -2  11        0.36        0.85      7.00 o
   6  -2  11      136.92      165.46      9.77 o
   7  -2  11        8.67        8.72      8.04 o
  -9  -1  11      445.83      488.21     10.81 o
  -8  -1  11       20.49       15.92      5.42 o
  -7  -1  11      131.73      109.26      2.67 o
  -6  -1  11      787.67      799.93      5.56 o
  -5  -1  11      460.81      453.01      5.46 o
  -4  -1  11      454.61      421.36      4.94 o
  -3  -1  11       80.60       75.96      3.48 o
  -2  -1  11       22.61       30.06      1.93 o
  -1  -1  11      431.78      447.17      3.79 o
   0  -1  11     1644.27     1686.95      8.83 o
   1  -1  11      202.59      165.97      3.64 o
   2  -1  11        3.36        3.70      2.50 o
   3  -1  11      410.55      392.01      5.76 o
   4  -1  11        1.63        0.05      3.90 o
   5  -1  11       34.94       32.88      5.51 o
   6  -1  11        1.10        2.99      6.42 o
  -9   0  11      170.01      160.64      7.66 o
  -8   0  11        6.98       -1.63      5.39 o
  -7   0  11      875.64      847.09      9.35 o
  -6   0  11       64.57       65.28      2.05 o
  -5   0  11      682.31      705.52      4.15 o
  -4   0  11     3082.41     3126.85     16.83 o
  -3   0  11     6647.00     6265.36     42.04 o
  -2   0  11      503.26      438.66      3.37 o
  -1   0  11       88.07       80.96      4.07 o
   0   0  11        9.06        9.23      1.78 o
   1   0  11       29.50       41.86      2.32 o
   2   0  11        0.80        1.43      2.44 o
   3   0  11       14.65       17.74      3.08 o
   4   0  11       28.83       24.51      2.35 o
   5   0  11        1.62        0.24      6.22 o
   6   0  11        4.18        5.52      5.94 o
  -9   1  11      108.24      115.59      7.15 o
  -8   1  11       10.56        4.62      3.99 o
  -7   1  11       84.83       95.23      4.02 o
  -6   1  11       60.36       57.61      2.38 o
  -5   1  11       60.44       50.74      1.74 o
  -4   1  11       86.62       70.02      2.13 o
  -3   1  11      203.22      209.06      2.32 o
  -2   1  11      895.36      853.85      6.49 o
  -1   1  11     2514.70     2528.07     19.90 o
   0   1  11        0.14        4.25      1.99 o
   1   1  11      216.51      205.36      3.40 o
   2   1  11      408.70      422.71      5.23 o
   3   1  11       98.37       96.21      2.53 o
   4   1  11      177.74      166.26      5.86 o
   5   1  11        1.49        0.83      5.16 o
   6   1  11       42.18       50.40      7.34 o
  -9   2  11        2.18        1.35      4.49 o
  -8   2  11      167.11      177.58      6.11 o
  -7   2  11      233.58      209.28      6.05 o
  -6   2  11      433.89      414.35      7.47 o
  -5   2  11     3063.78     3020.22     15.33 o
  -4   2  11      897.57      877.88      4.24 o
  -3   2  11       96.96      100.34      1.91 o
  -2   2  11       36.14       31.12      1.15 o
  -1   2  11       10.46       15.90      1.93 o
   0   2  11      723.52      720.15      5.77 o
   1   2  11      959.03      946.62      6.36 o
   2   2  11        3.93        3.99      2.17 o
   3   2  11       19.32       16.44      2.80 o
   4   2  11        1.33        6.47      3.83 o
   5   2  11        0.99        6.44      5.43 o
   6   2  11       63.82       67.37      6.43 o
  -9   3  11       17.14       18.07      5.04 o
  -8   3  11      177.56      173.87      6.20 o
  -7   3  11       72.37       86.32      3.80 o
  -6   3  11        0.75        2.62      2.30 o
  -5   3  11      246.78      244.79      3.96 o
  -4   3  11      170.81      174.73      2.53 o
  -3   3  11      926.06      935.65      4.72 o
  -2   3  11       49.46       38.54      1.27 o
  -1   3  11      746.96      762.04      6.71 o
   0   3  11     2397.96     2405.72     10.11 o
   1   3  11       12.57       14.53      2.53 o
   2   3  11       88.80       84.64      2.66 o
   3   3  11       91.55       90.01      3.80 o
   4   3  11        0.48        3.49      2.94 o
   5   3  11       92.35       99.31      6.44 o
   6   3  11        3.19        4.55      5.59 o
  -9   4  11       69.06       56.82      6.11 o
  -8   4  11      670.19      639.39     10.37 o
  -7   4  11       54.00       51.48      4.10 o
  -6   4  11      389.07      350.02      4.97 o
  -5   4  11     2164.34     2174.04     10.59 o
  -4   4  11      433.34      416.07      3.68 o
  -3   4  11      383.27      380.39      6.53 o
  -2   4  11       49.31       49.01      2.85 o
  -1   4  11      407.16      387.99      4.01 o
   0   4  11      199.93      196.74      3.67 o
   1   4  11     1090.61     1158.79      7.48 o
   2   4  11      128.59      120.25      3.05 o
   3   4  11       31.24       26.51      3.24 o
   4   4  11       73.18       75.06      4.16 o
   5   4  11       28.60       23.66      5.66 o
  -9   5  11       93.39       95.35      5.24 o
  -8   5  11        1.04       -0.70      4.64 o
  -7   5  11      271.83      268.97      5.45 o
  -6   5  11        0.05        0.43      2.73 o
  -5   5  11      356.24      326.53      4.06 o
  -4   5  11       37.33       24.59      1.99 o
  -3   5  11     2501.44     2367.55     20.28 o
  -2   5  11     1628.86     1654.93     12.60 o
  -1   5  11      549.07      560.40      5.39 o
   0   5  11      178.51      159.61      3.35 o
   1   5  11      183.53      199.86      3.96 o
   2   5  11       38.64       44.28      3.11 o
   3   5  11        0.03       -0.19      1.92 o
   4   5  11      356.11      363.97      8.37 o
   5   5  11       17.25       17.04      5.78 o
  -8   6  11       23.24       34.25      4.99 o
  -7   6  11      402.88      427.54      6.65 o
  -6   6  11     1164.05     1201.84     10.92 o
  -5   6  11     1050.44     1071.99      7.34 o
  -4   6  11       87.46       95.95      3.60 o
  -3   6  11      591.46      610.46      5.93 o
  -2   6  11      712.72      722.11      5.44 o
  -1   6  11      478.36      454.71      6.62 o
   0   6  11      452.24      421.98      4.94 o
   1   6  11       78.33       85.85      3.12 o
   2   6  11      169.37      168.19      3.82 o
   3   6  11       45.36       34.70      2.60 o
   4   6  11       36.47       43.99      5.99 o
   5   6  11        0.64        2.32      5.38 o
  -8   7  11       47.31       50.94      5.43 o
  -7   7  11      449.16      470.71      7.11 o
  -6   7  11      342.62      317.47      5.97 o
  -5   7  11       81.43       77.16      3.23 o
  -4   7  11       30.86       31.35      2.78 o
  -3   7  11        5.99        5.60      1.36 o
  -2   7  11      212.67      205.15      3.56 o
  -1   7  11     1385.99     1386.46     18.96 o
   0   7  11     1243.59     1295.70     11.09 o
   1   7  11       88.10       82.44      3.20 o
   2   7  11       33.63       28.59      2.54 o
   3   7  11      116.23      118.09      5.62 o
   4   7  11      178.41      187.58      7.39 o
  -8   8  11       26.40       38.94      6.68 o
  -7   8  11      133.35      152.31      6.93 o
  -6   8  11       11.67        8.67      3.38 o
  -5   8  11        2.51        3.72      1.70 o
  -4   8  11       60.55       54.62      2.84 o
  -3   8  11        5.54        4.23      1.73 o
  -2   8  11       45.40       50.20      2.35 o
  -1   8  11      987.73      962.71     13.08 o
   0   8  11        0.01        4.02      4.12 o
   1   8  11      100.53      102.99      3.78 o
   2   8  11      157.57      153.75      4.80 o
   3   8  11       22.67       24.81      5.24 o
   4   8  11       52.96       50.78      5.84 o
  -8   9  11      122.75      126.27      7.40 o
  -7   9  11       11.05       10.97      4.48 o
  -6   9  11      183.83      185.14      6.99 o
  -5   9  11       38.90       40.04      3.11 o
  -4   9  11        0.07       -2.59      2.29 o
  -3   9  11       84.88       86.48      3.02 o
  -2   9  11      422.20      410.37      4.22 o
  -1   9  11      121.92      125.96      4.42 o
   0   9  11       90.76       87.95      5.20 o
   1   9  11      641.73      651.95      7.49 o
   2   9  11      199.77      208.68      5.61 o
   3   9  11        0.24        3.73      4.75 o
  -7  10  11      320.92      354.21      7.75 o
  -6  10  11      204.42      214.95      6.28 o
  -5  10  11       57.39       54.97      3.69 o
  -4  10  11       98.32       92.95      3.49 o
  -3  10  11       44.97       52.32      2.69 o
  -2  10  11      884.71      826.79      6.25 o
  -1  10  11       30.05       28.47      3.96 o
   0  10  11       10.25        9.64      4.38 o
   1  10  11        8.18        5.53      4.55 o
   2  10  11        6.04        5.47      4.28 o
   3  10  11       53.49       75.05      5.68 o
  -7  11  11       42.91       50.17      4.78 o
  -6  11  11      165.91      156.53      5.82 o
  -5  11  11       28.78       29.56      3.87 o
  -4  11  11      107.29      109.26      3.63 o
  -3  11  11      432.65      403.69      6.53 o
  -2  11  11      190.29      198.49      5.14 o
  -1  11  11       10.55       14.70      3.71 o
   0  11  11      188.32      165.81      7.13 o
   1  11  11       53.48       48.39      5.03 o
   2  11  11        0.15       -2.21      4.33 o
  -6  12  11        4.47        3.85      5.36 o
  -5  12  11      229.82      234.79      7.75 o
  -4  12  11      668.96      677.10     13.00 o
  -3  12  11       28.02       33.82      4.67 o
  -2  12  11       98.88      121.32      4.80 o
  -1  12  11      219.58      246.43      6.07 o
   0  12  11       62.40       55.68      5.40 o
   1  12  11       15.48       12.79      4.71 o
  -5  13  11        1.82       -0.49      5.09 o
  -4  13  11      124.55      111.19      7.89 o
  -3  13  11      191.36      201.70      7.02 o
  -2  13  11      128.50      147.19      6.49 o
  -1  13  11      252.11      214.80      6.31 o
   0  13  11       16.83       27.18      4.65 o
  -4  14  11      537.04      575.05     17.95 o
  -3  14  11       24.69       26.25      5.67 o
  -2  14  11        0.60        1.16      5.01 o
  -1 -18  12       71.56       77.41      5.79 o
   0 -18  12       39.34       44.79      7.29 o
   1 -18  12       53.71       64.81      9.14 o
   2 -18  12       35.79       27.40      8.65 o
   3 -18  12       18.71       17.68      8.31 o
  -3 -17  12        9.71       11.60      4.81 o
  -2 -17  12        6.10        2.16      4.60 o
  -1 -17  12        0.86       -2.50      4.68 o
   0 -17  12       42.23       39.24      6.25 o
   1 -17  12      146.60      148.84     10.75 o
   2 -17  12       20.53       30.47      6.83 o
   3 -17  12       19.18       16.65      7.63 o
   4 -17  12        1.75        3.13      4.95 o
  -3 -16  12      113.61      140.25      6.09 o
  -2 -16  12        0.34       -0.05      4.55 o
  -1 -16  12      108.95      121.83      6.03 o
   0 -16  12       46.33       49.80      6.19 o
   1 -16  12        8.34       12.91      5.94 o
   2 -16  12       97.17       84.76      5.26 o
   3 -16  12       79.79       86.33      5.33 o
   4 -16  12       11.28       19.07      4.98 o
  -4 -15  12      153.80      157.65      6.21 o
  -3 -15  12        3.38        2.03      4.37 o
  -2 -15  12        0.40        0.39      4.56 o
  -1 -15  12        0.23       -1.04      5.62 o
   0 -15  12        0.28        4.08      6.01 o
   1 -15  12      303.61      288.59      8.78 o
   2 -15  12        8.66       12.21      3.72 o
   3 -15  12        0.26        6.37      4.40 o
   4 -15  12       30.77       34.42      5.05 o
   5 -15  12        2.43        0.85      5.02 o
  -5 -14  12      194.11      201.23      6.57 o
  -4 -14  12       37.92       40.69      4.37 o
  -3 -14  12      446.51      433.24      7.93 o
  -2 -14  12      102.58       99.41      5.67 o
  -1 -14  12       34.63       40.14      5.76 o
   0 -14  12      166.23      171.16      7.53 o
   1 -14  12        1.58       -2.68      5.55 o
   2 -14  12        9.16        8.96      4.07 o
   3 -14  12        4.32        3.12      4.25 o
   4 -14  12       25.06       17.49      4.79 o
   5 -14  12       12.56       10.63      4.97 o
  -5 -13  12       70.45       83.98      5.21 o
  -4 -13  12      127.22      129.79      5.21 o
  -3 -13  12       39.67       41.05      4.02 o
  -2 -13  12      470.58      464.74      7.64 o
  -1 -13  12       92.31       89.70      5.12 o
   0 -13  12      122.93      126.44      6.99 o
   1 -13  12        8.68        6.91      5.44 o
   2 -13  12        2.46        3.89      4.32 o
   3 -13  12       45.58       52.70      4.80 o
   4 -13  12       44.38       40.98      5.01 o
   5 -13  12       62.00       61.14      5.69 o
   6 -13  12       42.67       47.45      5.87 o
  -6 -12  12       27.56       27.80      4.18 o
  -5 -12  12       22.65       15.98      4.20 o
  -4 -12  12       15.29       16.23      3.86 o
  -3 -12  12      195.28      187.04      4.23 o
  -2 -12  12       57.76       42.23      3.66 o
  -1 -12  12      314.24      305.31      6.59 o
   0 -12  12       25.92       18.40      4.21 o
   1 -12  12      431.32      452.75      7.82 o
   2 -12  12      144.43      136.44      5.16 o
   3 -12  12       40.41       41.96      4.73 o
   4 -12  12      195.10      239.23      6.77 o
   5 -12  12       10.45       11.17      4.82 o
   6 -12  12       25.87       18.68      5.07 o
  -6 -11  12       57.61       54.95      4.32 o
  -5 -11  12        3.48        2.59      4.00 o
  -4 -11  12       44.56       44.57      3.27 o
  -3 -11  12      163.13      161.94      3.80 o
  -2 -11  12      270.66      243.90      4.81 o
  -1 -11  12      339.99      340.25      7.84 o
   0 -11  12      543.47      494.16      7.57 o
   1 -11  12      166.68      184.10      6.63 o
   2 -11  12       92.30       96.53      4.89 o
   3 -11  12        0.22       -2.08      4.24 o
   4 -11  12       78.91       81.18      5.34 o
   5 -11  12        1.50       -0.12      4.59 o
   6 -11  12       22.46       24.67      5.51 o
  -7 -10  12        0.45        2.58      4.05 o
  -6 -10  12        3.73        2.39      3.73 o
  -5 -10  12       74.23       77.52      4.74 o
  -4 -10  12      288.80      282.85      3.90 o
  -3 -10  12        1.62        4.24      2.75 o
  -2 -10  12      362.60      332.93      5.22 o
  -1 -10  12      243.68      251.55      4.92 o
   0 -10  12      115.46      108.54      4.36 o
   1 -10  12      278.89      254.15      5.29 o
   2 -10  12       76.63       81.20      4.52 o
   3 -10  12       45.89       38.10      4.83 o
   4 -10  12       37.48       25.38      4.78 o
   5 -10  12        0.00        1.81      4.38 o
   6 -10  12       20.19       22.34      5.89 o
  -7  -9  12      221.09      246.61      6.09 o
  -6  -9  12      534.57      546.35      7.68 o
  -5  -9  12        6.86        3.34      2.26 o
  -4  -9  12       50.85       47.90      2.36 o
  -3  -9  12     1728.31     1739.24     13.36 o
  -2  -9  12       59.29       64.63      3.26 o
  -1  -9  12       49.50       43.55      3.30 o
   0  -9  12      253.26      249.40      4.79 o
   1  -9  12       59.89       58.15      3.62 o
   2  -9  12        9.02       13.09      3.97 o
   3  -9  12      254.23      264.15     10.57 o
   4  -9  12        1.63        7.20      2.94 o
   5  -9  12        4.89        5.94      4.64 o
   6  -9  12        0.46       -2.28      5.81 o
  -7  -8  12       19.93       25.61      4.15 o
  -6  -8  12       37.71       36.07      4.04 o
  -5  -8  12        3.45        1.36      1.40 o
  -4  -8  12      342.52      354.38      3.34 o
  -3  -8  12      291.66      287.77      3.99 o
  -2  -8  12       57.54       63.32      3.78 o
  -1  -8  12      158.34      156.60      5.53 o
   0  -8  12      108.18      112.11      2.88 o
   1  -8  12      145.78      134.23      3.67 o
   2  -8  12      238.26      270.08      5.64 o
   3  -8  12     1627.06     1542.29     16.26 o
   4  -8  12        3.73        4.75      2.59 o
   5  -8  12        5.30       11.62      5.47 o
   6  -8  12       74.48       84.60      6.46 o
  -8  -7  12       43.30       41.94      8.84 o
  -7  -7  12       40.42       36.56      4.03 o
  -6  -7  12       28.85       22.93      3.64 o
  -5  -7  12      951.51      895.23     11.79 o
  -4  -7  12     2275.71     2277.97     11.34 o
  -3  -7  12     2879.75     2950.73     14.25 o
  -2  -7  12        0.07       -0.01      3.49 o
  -1  -7  12        2.76        2.92      2.24 o
   0  -7  12       20.85       23.29      2.26 o
   1  -7  12        2.72        2.06      2.36 o
   2  -7  12      527.63      500.89      6.65 o
   3  -7  12     1176.52     1010.96     26.52 o
   4  -7  12       11.48       17.61      5.61 o
   5  -7  12        2.87       -0.70      5.09 o
   6  -7  12       36.03       37.41      5.86 o
  -8  -6  12       53.56       60.20      6.05 o
  -7  -6  12        1.53        3.36      3.50 o
  -6  -6  12      113.89      119.65      4.03 o
  -5  -6  12      210.01      201.11      4.13 o
  -4  -6  12      534.28      534.31      5.09 o
  -3  -6  12     3383.90     3260.92     17.72 o
  -2  -6  12     1587.63     1575.91     17.58 o
  -1  -6  12      219.50      247.76      4.35 o
   0  -6  12      147.98      164.31      3.87 o
   1  -6  12       90.50       80.95      3.58 o
   2  -6  12      240.73      214.03      6.55 o
   3  -6  12     1005.83      926.24     18.39 o
   4  -6  12        0.21       -0.16      5.11 o
   5  -6  12       84.64       84.17      6.41 o
   6  -6  12       90.98       78.15      7.31 o
  -8  -5  12      102.34      106.71      6.80 o
  -7  -5  12      868.31      866.45      7.80 o
  -6  -5  12      310.58      305.63      5.13 o
  -5  -5  12     1273.59     1290.85     11.79 o
  -4  -5  12     4397.22     4417.65     30.00 o
  -3  -5  12      167.73      171.41      4.02 o
  -2  -5  12     1735.75     1725.41     11.62 o
  -1  -5  12      373.11      340.53      3.88 o
   0  -5  12      797.64      856.17      7.88 o
   1  -5  12        8.09        9.07      2.33 o
   2  -5  12        0.19       -0.73      2.84 o
   3  -5  12      332.63      304.09      8.65 o
   4  -5  12       38.75       38.48      3.75 o
   5  -5  12        0.94        2.35      5.98 o
   6  -5  12        6.75        2.42      6.09 o
  -8  -4  12      102.75       95.73      6.80 o
  -7  -4  12       39.66       45.95      3.73 o
  -6  -4  12      334.03      348.65      4.41 o
  -5  -4  12       42.85       44.53      2.63 o
  -4  -4  12      518.11      538.54      6.03 o
  -3  -4  12      107.61      106.68      2.75 o
  -2  -4  12      251.83      276.19      2.72 o
  -1  -4  12      263.66      249.02      3.10 o
   0  -4  12      189.81      219.29      3.30 o
   1  -4  12        0.00        2.17      2.45 o
   2  -4  12       22.93       27.19      2.57 o
   3  -4  12      298.88      279.51     12.15 o
   4  -4  12        0.58        1.36      3.56 o
   5  -4  12       72.66       69.47      5.64 o
   6  -4  12        0.29       -0.47      7.32 o
  -8  -3  12       85.83       98.90      6.78 o
  -7  -3  12      149.70      147.80      4.54 o
  -6  -3  12        0.88       -0.20      1.87 o
  -5  -3  12     1531.09     1476.44     12.10 o
  -4  -3  12     1409.48     1418.26     11.42 o
  -3  -3  12        1.33       -2.00      2.12 o
  -2  -3  12       10.85       13.39      1.35 o
  -1  -3  12      138.55      160.10      2.63 o
   0  -3  12       36.48       26.85      2.13 o
   1  -3  12      262.71      250.53      3.27 o
   2  -3  12      321.95      328.91      4.14 o
   3  -3  12      559.13      573.09      9.34 o
   4  -3  12       15.24        8.73      3.71 o
   5  -3  12        3.61        3.58      7.48 o
   6  -3  12        0.43        3.17      7.62 o
  -8  -2  12      258.58      306.25      9.02 o
  -7  -2  12      319.35      305.95      5.60 o
  -6  -2  12       80.21       73.28      2.11 o
  -5  -2  12      448.01      424.47      5.28 o
  -4  -2  12     1839.18     1804.40      6.90 o
  -3  -2  12        4.07        5.81      1.26 o
  -2  -2  12       39.40       39.71      1.54 o
  -1  -2  12        1.96        1.95      1.81 o
   0  -2  12        0.13        2.25      1.57 o
   1  -2  12      110.88      100.51      3.36 o
   2  -2  12      327.27      346.76      4.87 o
   3  -2  12       17.28       18.91      3.58 o
   4  -2  12      201.62      226.49      8.79 o
   5  -2  12       76.59       80.93      7.59 o
   6  -2  12        9.06        8.13      8.29 o
  -8  -1  12      190.99      191.16      7.58 o
  -7  -1  12      276.07      286.89      5.51 o
  -6  -1  12       29.81       30.30      1.94 o
  -5  -1  12      213.34      191.35      2.23 o
  -4  -1  12      439.82      444.48      5.11 o
  -3  -1  12      174.40      180.30      3.72 o
  -2  -1  12        6.63        9.15      1.68 o
  -1  -1  12     1444.44     1455.99      8.21 o
   0  -1  12      158.51      136.00      4.71 o
   1  -1  12        0.04        1.68      2.34 o
   2  -1  12       57.49       63.14      3.60 o
   3  -1  12      277.72      259.29      5.29 o
   4  -1  12        0.64        0.18      4.40 o
   5  -1  12        1.02        1.69      7.07 o
   6  -1  12        5.69        4.76      8.27 o
  -9   0  12       11.15       19.65      6.16 o
  -8   0  12        3.01        8.44      5.39 o
  -7   0  12      423.12      416.69      5.77 o
  -6   0  12      525.71      538.59      7.66 o
  -5   0  12      165.08      156.56      3.06 o
  -4   0  12     1147.44     1140.75      9.29 o
  -3   0  12      947.27      937.80      5.83 o
  -2   0  12      200.06      203.60      3.02 o
  -1   0  12       51.06       44.19      1.71 o
   0   0  12       39.71       41.06      2.88 o
   1   0  12      345.00      344.77      4.50 o
   2   0  12       26.64       28.04      3.17 o
   3   0  12      224.28      240.56      4.89 o
   4   0  12       96.47      100.26      5.88 o
   5   0  12       17.85       16.94      6.36 o
   6   0  12       13.67       10.42      6.60 o
  -9   1  12       57.35       55.88      6.71 o
  -8   1  12       56.60       49.44      4.84 o
  -7   1  12       30.51       30.19      2.29 o
  -6   1  12      587.72      603.11      5.32 o
  -5   1  12      836.08      742.85      4.53 o
  -4   1  12       44.81       36.00      2.17 o
  -3   1  12      208.21      231.74      2.65 o
  -2   1  12      388.61      382.32      4.81 o
  -1   1  12       21.93       31.86      2.19 o
   0   1  12       46.49       43.40      2.71 o
   1   1  12      635.08      622.13      7.29 o
   2   1  12      926.62      884.96     10.39 o
   3   1  12       46.40       43.26      2.50 o
   4   1  12        6.39       11.03      5.04 o
   5   1  12       14.38       15.87      6.33 o
   6   1  12        7.18       11.04      6.66 o
  -9   2  12      186.78      202.68      6.90 o
  -8   2  12      218.90      222.85      6.78 o
  -7   2  12      115.30      120.10      8.04 o
  -6   2  12       20.56       39.70      2.60 o
  -5   2  12       95.04       88.23      3.84 o
  -4   2  12      520.85      516.02      5.20 o
  -3   2  12       63.45       53.21      1.95 o
  -2   2  12      791.18      742.69      6.95 o
  -1   2  12        6.96        5.38      2.29 o
   0   2  12       50.10       63.03      2.94 o
   1   2  12       62.09       68.74      3.28 o
   2   2  12      224.73      232.29      4.42 o
   3   2  12      131.04      137.01      4.22 o
   4   2  12       83.40       99.38      5.40 o
   5   2  12       25.47       28.21      5.63 o
  -8   3  12       66.29       60.90      5.44 o
  -7   3  12     1000.05      943.32      9.80 o
  -6   3  12        1.66        0.43      2.36 o
  -5   3  12      309.61      293.81      4.11 o
  -4   3  12      288.47      304.42      3.47 o
  -3   3  12     2064.54     2066.03     11.92 o
  -2   3  12       25.16       19.10      1.56 o
  -1   3  12      261.94      261.92      4.53 o
   0   3  12      986.41      988.12      7.09 o
   1   3  12      447.78      450.52      5.09 o
   2   3  12      303.65      267.51      4.34 o
   3   3  12      157.25      179.43      4.79 o
   4   3  12       14.26       16.20      3.22 o
   5   3  12        0.42        1.53      5.40 o
  -8   4  12        2.10        2.87      4.08 o
  -7   4  12       12.92        8.28      4.09 o
  -6   4  12       80.75       77.04      3.60 o
  -5   4  12      130.06      120.87      3.01 o
  -4   4  12       58.62       71.26      2.28 o
  -3   4  12      381.28      341.79      6.01 o
  -2   4  12      275.15      244.85      6.52 o
  -1   4  12      218.39      247.06      3.88 o
   0   4  12      176.62      164.98      4.19 o
   1   4  12      363.47      389.24      4.80 o
   2   4  12      206.19      218.43      5.05 o
   3   4  12       23.18       26.06      3.57 o
   4   4  12        9.61       10.86      5.58 o
   5   4  12       73.34      104.16      6.57 o
  -8   5  12        0.15       -1.59      4.21 o
  -7   5  12      330.81      368.72      7.78 o
  -6   5  12      774.10      729.78      9.97 o
  -5   5  12      172.04      182.11      3.67 o
  -4   5  12       68.85       63.66      2.26 o
  -3   5  12      265.11      247.03      7.99 o
  -2   5  12       34.82       36.50      3.40 o
  -1   5  12      214.60      235.77      4.26 o
   0   5  12       45.93       29.54      3.03 o
   1   5  12       32.62       31.29      2.35 o
   2   5  12        3.63        2.72      3.34 o
   3   5  12        2.50        1.30      3.32 o
   4   5  12       54.13       56.23      6.09 o
   5   5  12        4.93        4.03      5.59 o
  -8   6  12       72.94       69.29      5.52 o
  -7   6  12        5.67        1.29      4.30 o
  -6   6  12      551.06      507.68      7.27 o
  -5   6  12      215.22      221.12      4.24 o
  -4   6  12      111.86      102.97      2.85 o
  -3   6  12      703.90      645.58      6.50 o
  -2   6  12        1.50        2.72      2.12 o
  -1   6  12        3.87        0.52      2.78 o
   0   6  12      297.20      309.41      4.34 o
   1   6  12       14.87       15.20      2.93 o
   2   6  12        0.85        0.59      2.60 o
   3   6  12       11.80        8.57      4.44 o
   4   6  12        0.47        3.31      5.12 o
  -8   7  12      434.23      473.98      9.42 o
  -7   7  12       51.42       50.12      4.23 o
  -6   7  12        0.83       -0.01      3.36 o
  -5   7  12      886.19      887.70      8.90 o
  -4   7  12      505.76      473.69     10.31 o
  -3   7  12      106.22      112.37      2.73 o
  -2   7  12      538.12      499.44      5.57 o
  -1   7  12      417.31      413.79      6.04 o
   0   7  12      336.30      343.38      6.14 o
   1   7  12       70.26       67.05      3.55 o
   2   7  12        2.21        0.65      2.85 o
   3   7  12        0.99       -0.70      5.78 o
   4   7  12        0.41       -0.76      5.59 o
  -8   8  12        0.54        5.51      5.11 o
  -7   8  12      130.35      129.20      5.20 o
  -6   8  12        0.07       -0.01      3.48 o
  -5   8  12       72.87       71.62      3.90 o
  -4   8  12       10.48        5.12      2.82 o
  -3   8  12      160.10      169.48      2.88 o
  -2   8  12       21.21       13.08      2.28 o
  -1   8  12       92.09       86.00      4.80 o
   0   8  12        8.79       16.35      4.53 o
   1   8  12       94.97      110.19      3.85 o
   2   8  12      103.88      118.41      4.73 o
   3   8  12      127.02      131.68      6.43 o
  -7   9  12      140.76      126.74      5.84 o
  -6   9  12        7.37        4.94      4.31 o
  -5   9  12      463.87      440.98      9.81 o
  -4   9  12       16.17       14.67      3.45 o
  -3   9  12       51.26       50.42      2.60 o
  -2   9  12       59.06       53.16      2.84 o
  -1   9  12        0.18        2.70      3.91 o
   0   9  12      192.34      175.92      6.00 o
   1   9  12        2.59        4.84      2.95 o
   2   9  12       45.43       42.37      5.23 o
   3   9  12       37.72       42.09      5.57 o
  -7  10  12       15.54       22.35      5.14 o
  -6  10  12       93.19      112.86      5.60 o
  -5  10  12       84.48       75.63      4.84 o
  -4  10  12        1.33        2.52      2.76 o
  -3  10  12      377.80      361.56      5.46 o
  -2  10  12       27.00       26.73      3.53 o
  -1  10  12       17.74       31.22      4.03 o
   0  10  12       21.77       25.84      4.66 o
   1  10  12        0.53       -1.94      3.94 o
   2  10  12       14.98       13.21      6.68 o
  -6  11  12        3.42        3.83      5.41 o
  -5  11  12        2.30        4.13      5.82 o
  -4  11  12       15.56       23.66      4.55 o
  -3  11  12      129.51      105.66      5.36 o
  -2  11  12       57.62       69.65      5.25 o
  -1  11  12       55.08       60.61      4.53 o
   0  11  12       36.99       23.75      4.71 o
   1  11  12       34.35       41.76      4.98 o
  -5  12  12        5.35        2.83      5.00 o
  -4  12  12       71.36       62.85      7.21 o
  -3  12  12       50.88       48.08      5.34 o
  -2  12  12      276.89      314.68      8.11 o
  -1  12  12      210.41      202.41      7.14 o
   0  12  12        1.73        5.17      5.21 o
  -4  13  12        4.42        1.44      6.60 o
  -3  13  12      242.17      272.39      7.77 o
  -2  13  12       65.48       71.29      5.70 o
  -1  13  12       13.37       19.02      5.14 o
   0 -18  13       69.36       67.36      5.94 o
   1 -18  13      101.67      108.05     10.49 o
  -2 -17  13        4.31        7.43      5.09 o
  -1 -17  13       24.14       21.68      5.16 o
   0 -17  13       98.37       93.93      7.23 o
   1 -17  13       80.57       79.43      6.99 o
   2 -17  13        9.13        9.94      5.96 o
   3 -17  13       62.52       55.82      8.36 o
  -3 -16  13      137.71      141.65      6.38 o
  -2 -16  13        7.58        9.34      4.92 o
  -1 -16  13        2.62        3.61      5.27 o
   0 -16  13       30.27       36.80      6.45 o
   1 -16  13      207.61      225.04      8.84 o
   2 -16  13       42.26       45.40      4.72 o
   3 -16  13       17.71       20.16      4.89 o
   4 -16  13       54.53       50.18      5.71 o
  -4 -15  13      109.44      104.11      6.70 o
  -3 -15  13      153.09      146.56      6.12 o
  -2 -15  13       52.44       44.85      5.08 o
  -1 -15  13       90.49       94.72      7.08 o
   0 -15  13       25.70       22.26      5.97 o
   1 -15  13       81.57       81.86      6.93 o
   2 -15  13       10.39        8.11      4.95 o
   3 -15  13        2.36        0.39      4.48 o
   4 -15  13        5.74       10.55      4.65 o
  -5 -14  13        4.68        1.63      4.75 o
  -4 -14  13       55.43       47.62      5.90 o
  -3 -14  13      155.07      153.73      5.88 o
  -2 -14  13      207.32      204.06      7.40 o
  -1 -14  13      251.53      230.68      7.78 o
   0 -14  13        2.04        3.18      5.53 o
   1 -14  13       84.97       76.98      6.42 o
   2 -14  13        9.21        6.85      4.30 o
   3 -14  13       86.77       72.53      5.32 o
   4 -14  13       31.48       30.34      5.14 o
   5 -14  13       14.23       11.74      5.10 o
  -5 -13  13       31.18       30.93      4.67 o
  -4 -13  13       38.70       40.53      4.28 o
  -3 -13  13      201.76      227.36      7.41 o
  -2 -13  13        0.24        2.43      4.17 o
  -1 -13  13       95.84       77.24      4.92 o
   0 -13  13      188.71      188.02      7.45 o
   1 -13  13        9.79        7.55      3.97 o
   2 -13  13        0.29        0.18      4.03 o
   3 -13  13       15.52        9.75      3.93 o
   4 -13  13        7.50        5.03      4.75 o
   5 -13  13       39.16       34.72      5.14 o
  -6 -12  13       12.51       15.55      4.20 o
  -5 -12  13       32.84       35.83      4.49 o
  -4 -12  13       30.90       29.60      3.95 o
  -3 -12  13      155.17      156.15      5.14 o
  -2 -12  13      196.53      181.14      5.49 o
  -1 -12  13       34.27       25.41      4.36 o
   0 -12  13      844.78      847.29     17.20 o
   1 -12  13       31.68       40.58      3.89 o
   2 -12  13      116.62      124.58      5.47 o
   3 -12  13        8.93        9.46      4.65 o
   4 -12  13       29.68       27.56      5.51 o
   5 -12  13       10.62       12.18      4.94 o
  -6 -11  13        9.40        4.59      3.92 o
  -5 -11  13      133.27      138.93      5.44 o
  -4 -11  13        6.75       16.59      3.55 o
  -3 -11  13       20.73       20.78      3.08 o
  -2 -11  13       36.51       26.31      3.16 o
  -1 -11  13      378.92      394.47      6.92 o
   0 -11  13        4.40       -2.72      4.43 o
   1 -11  13       21.84       15.21      3.52 o
   2 -11  13       99.07      104.19      5.05 o
   3 -11  13        0.08        2.39      4.02 o
   4 -11  13      164.04      183.95      6.34 o
   5 -11  13        0.62       -0.71      4.77 o
   6 -11  13       11.19       11.08      6.24 o
  -6 -10  13       65.04       60.47      4.49 o
  -5 -10  13        6.59        5.53      4.14 o
  -4 -10  13        5.97        3.62      3.28 o
  -3 -10  13       39.84       37.33      3.00 o
  -2 -10  13        4.46        1.67      3.02 o
  -1 -10  13      374.83      345.08     11.49 o
   0 -10  13        0.42        0.56      2.75 o
   1 -10  13        1.97        3.32      3.26 o
   2 -10  13       69.90       72.34      4.68 o
   3 -10  13        8.55       15.93      4.47 o
   4 -10  13       63.30       76.79      4.94 o
   5 -10  13       23.37       15.76      4.97 o
   6 -10  13        4.91        4.01      6.19 o
  -7  -9  13       47.41       54.32      4.53 o
  -6  -9  13      248.31      252.80      5.99 o
  -5  -9  13      249.20      254.53      6.76 o
  -4  -9  13      491.28      479.91      4.58 o
  -3  -9  13      165.21      172.69      3.90 o
  -2  -9  13      100.09       92.66      4.56 o
  -1  -9  13       26.17       18.96      3.84 o
   0  -9  13       17.10       13.53      2.62 o
   1  -9  13       67.81       75.65      3.69 o
   2  -9  13      375.89      379.56      6.53 o
   3  -9  13      153.08      170.78      5.72 o
   4  -9  13      223.14      196.36      5.68 o
   5  -9  13        2.16        4.65      5.51 o
   6  -9  13        0.24        2.79      6.07 o
  -7  -8  13       83.53       98.73      4.95 o
  -6  -8  13       48.81       44.63      3.75 o
  -5  -8  13      209.08      181.45      4.01 o
  -4  -8  13      155.63      152.81      3.64 o
  -3  -8  13        0.00       -2.89      3.17 o
  -2  -8  13      905.87      901.88      9.25 o
  -1  -8  13       13.11       11.27      3.07 o
   0  -8  13      634.96      620.14      5.42 o
   1  -8  13        1.42       -0.67      2.69 o
   2  -8  13      114.27      112.99      4.52 o
   3  -8  13       10.02       13.82      5.63 o
   4  -8  13       10.81        9.63      5.75 o
   5  -8  13       11.58        4.96      5.46 o
   6  -8  13       10.47        1.72      5.77 o
  -7  -7  13        0.26        0.92      3.83 o
  -6  -7  13       14.63       18.65      3.77 o
  -5  -7  13       39.35       38.64      1.94 o
  -4  -7  13      105.67      106.59      3.57 o
  -3  -7  13     1658.97     1597.87      8.44 o
  -2  -7  13        4.10        3.76      2.25 o
  -1  -7  13     1097.63     1082.65      7.26 o
   0  -7  13       99.24       82.07      3.31 o
   1  -7  13        3.81        2.16      3.19 o
   2  -7  13        4.22        4.13      5.07 o
   3  -7  13       93.33      112.45      6.96 o
   4  -7  13       18.47       12.15      5.39 o
   5  -7  13        0.02        1.37      5.12 o
   6  -7  13       15.63        8.25      6.17 o
  -8  -6  13        1.85        1.68      4.73 o
  -7  -6  13       43.83       49.37      4.19 o
  -6  -6  13      346.78      346.84      6.24 o
  -5  -6  13      670.68      667.22      6.65 o
  -4  -6  13      166.12      191.07      4.89 o
  -3  -6  13      618.25      599.08      5.92 o
  -2  -6  13     1292.92     1320.89     10.51 o
  -1  -6  13      193.22      175.28      4.57 o
   0  -6  13       53.56       58.46      2.98 o
   1  -6  13     1628.06     1651.32     15.02 o
   2  -6  13      320.23      339.52      8.24 o
   3  -6  13      163.29      179.52      7.29 o
   4  -6  13       29.03       21.37      5.39 o
   5  -6  13        0.03        3.98      5.61 o
   6  -6  13       17.46       13.64      6.45 o
  -8  -5  13        0.01        1.30      4.39 o
  -7  -5  13      105.00      119.02      4.67 o
  -6  -5  13       83.02       84.84      3.79 o
  -5  -5  13        0.00        0.03      2.70 o
  -4  -5  13       24.23       24.90      2.69 o
  -3  -5  13       10.60       12.99      2.29 o
  -2  -5  13      209.47      219.81      6.88 o
  -1  -5  13      333.78      321.01      5.74 o
   0  -5  13       17.22       12.82      2.60 o
   1  -5  13      148.57      140.62      3.89 o
   2  -5  13     1316.61     1340.75     24.67 o
   3  -5  13      210.63      236.86      9.23 o
   4  -5  13       13.93       10.80      3.91 o
   5  -5  13       22.05       16.20      5.90 o
   6  -5  13       10.22        6.90      6.28 o
  -8  -4  13      409.89      411.97      9.96 o
  -7  -4  13        0.09       -0.46      3.52 o
  -6  -4  13       24.15       26.38      2.66 o
  -5  -4  13        1.22        0.33      1.40 o
  -4  -4  13       29.76       31.19      2.66 o
  -3  -4  13      328.37      325.53      5.60 o
  -2  -4  13      131.40      133.43      2.77 o
  -1  -4  13     1071.20     1063.02      8.21 o
   0  -4  13       67.54       55.89      2.83 o
   1  -4  13      251.20      256.21      4.91 o
   2  -4  13       39.93       39.56      6.71 o
   3  -4  13      126.51      106.91     10.87 o
   4  -4  13       13.59       15.20      3.92 o
   5  -4  13       45.75       52.68      7.36 o
   6  -4  13        8.16       10.88      7.41 o
  -8  -3  13        2.99       10.13      5.61 o
  -7  -3  13      478.93      455.27      6.69 o
  -6  -3  13      288.10      290.25      4.51 o
  -5  -3  13        0.10        0.01      1.03 o
  -4  -3  13      540.96      521.03      5.21 o
  -3  -3  13       37.09       36.15      2.55 o
  -2  -3  13      650.63      620.90      6.97 o
  -1  -3  13       63.05       52.10      2.39 o
   0  -3  13       50.17       52.28      2.82 o
   1  -3  13       20.34       14.68      1.94 o
   2  -3  13       13.26       15.19      2.84 o
   3  -3  13        1.23        0.06      3.39 o
   4  -3  13        1.83        2.58      3.69 o
   5  -3  13       34.43       38.14      7.74 o
   6  -3  13       68.93       68.33      8.59 o
  -8  -2  13        0.55        8.04      5.85 o
  -7  -2  13       16.62       18.54      3.25 o
  -6  -2  13       38.97       40.01      1.81 o
  -5  -2  13      586.19      555.16      4.46 o
  -4  -2  13      172.11      166.92      6.38 o
  -3  -2  13      120.90       97.23      6.04 o
  -2  -2  13        1.87        4.09      1.47 o
  -1  -2  13      661.79      612.77      4.94 o
   0  -2  13      985.93      972.27      9.36 o
   1  -2  13       13.91       11.53      1.88 o
   2  -2  13       21.50       33.88      3.44 o
   3  -2  13       16.99       20.69      4.15 o
   4  -2  13        1.03       -1.51      6.09 o
   5  -2  13       27.50       39.98      7.77 o
   6  -2  13        0.03        4.83      7.46 o
  -8  -1  13        4.78        6.32      5.57 o
  -7  -1  13      706.36      719.32      9.67 o
  -6  -1  13      104.51       94.56      2.66 o
  -5  -1  13       21.04       19.09      2.06 o
  -4  -1  13      912.85      932.02      8.19 o
  -3  -1  13       14.94       14.13      2.80 o
  -2  -1  13       14.46       12.81      2.06 o
  -1  -1  13      929.34      903.80      9.37 o
   0  -1  13      264.68      253.28      4.07 o
   1  -1  13      407.09      408.50      5.35 o
   2  -1  13      945.21      943.82      8.56 o
   3  -1  13        2.56       -0.31      3.42 o
   4  -1  13       27.51       23.49      5.94 o
   5  -1  13       11.84       17.83      7.16 o
   6  -1  13        1.71       -4.18      6.96 o
  -8   0  13      136.26      129.80      7.28 o
  -7   0  13      479.57      481.82     11.87 o
  -6   0  13      141.07      115.07      7.68 o
  -5   0  13       54.79       62.23      2.43 o
  -4   0  13        0.29       -1.88      2.35 o
  -3   0  13        9.72        7.05      1.35 o
  -2   0  13     1069.40     1071.48      7.26 o
  -1   0  13     2307.29     2317.42     15.16 o
   0   0  13        0.47        0.70      1.70 o
   1   0  13      288.13      250.41      4.21 o
   2   0  13       70.57       76.53      3.18 o
   3   0  13       14.49       12.89      2.69 o
   4   0  13       27.14       22.88      5.66 o
   5   0  13       16.23       17.84      6.17 o
  -8   1  13       19.67       19.78      6.07 o
  -7   1  13      198.39      187.45      6.25 o
  -6   1  13      728.62      716.71      8.22 o
  -5   1  13      681.51      596.34      6.78 o
  -4   1  13       16.73        9.76      2.29 o
  -3   1  13      447.75      429.13      3.87 o
  -2   1  13      122.69      109.74      2.42 o
  -1   1  13      177.74      181.66      4.59 o
   0   1  13       65.66       81.22      4.01 o
   1   1  13        4.78        2.39      2.94 o
   2   1  13      357.76      343.39      5.59 o
   3   1  13       24.43       28.49      2.49 o
   4   1  13        4.37        8.55      4.96 o
   5   1  13       67.28       80.93      7.98 o
  -8   2  13       47.56       47.17      5.25 o
  -7   2  13        0.97        2.92      4.93 o
  -6   2  13        9.50        4.30      2.47 o
  -5   2  13      205.24      192.03      2.47 o
  -4   2  13       19.80       14.83      1.68 o
  -3   2  13      962.26      938.52      9.75 o
  -2   2  13      178.51      189.19      2.55 o
  -1   2  13       10.11       15.68      3.38 o
   0   2  13       70.46       67.80      3.43 o
   1   2  13       60.84       51.89      3.30 o
   2   2  13      347.69      359.87      5.00 o
   3   2  13      164.22      179.10      5.48 o
   4   2  13        7.63       10.46      5.13 o
   5   2  13       62.42       67.94      7.24 o
  -8   3  13       84.67       84.54      5.78 o
  -7   3  13      535.95      512.31      7.98 o
  -6   3  13      112.83      102.53      3.68 o
  -5   3  13       85.72       81.84      2.20 o
  -4   3  13      550.12      532.35      4.64 o
  -3   3  13     2442.77     2299.88     19.33 o
  -2   3  13      263.56      234.05      3.85 o
  -1   3  13        0.83        1.45      2.65 o
   0   3  13       31.42       31.17      3.11 o
   1   3  13       38.95       32.08      2.98 o
   2   3  13        0.08        3.07      2.25 o
   3   3  13      145.80      150.03      4.89 o
   4   3  13        9.20       11.72      5.33 o
   5   3  13       15.87       23.30      5.78 o
  -8   4  13        3.89       -0.78      4.23 o
  -7   4  13      486.80      499.71      7.92 o
  -6   4  13        0.26       -0.34      2.95 o
  -5   4  13       11.64       13.05      2.73 o
  -4   4  13      195.62      178.39      4.06 o
  -3   4  13      165.12      167.04      4.21 o
  -2   4  13     2036.38     2068.58     19.19 o
  -1   4  13       82.33       71.44      3.14 o
   0   4  13      334.22      338.68      6.15 o
   1   4  13      224.60      231.39      4.23 o
   2   4  13       10.55       13.17      3.59 o
   3   4  13        2.23       -0.46      3.56 o
   4   4  13       35.79       40.70      5.97 o
  -8   5  13       20.38       28.60      4.79 o
  -7   5  13        3.57        0.91      4.01 o
  -6   5  13       33.48       30.02      3.59 o
  -5   5  13     1941.62     1988.99     11.26 o
  -4   5  13      242.08      240.99      3.71 o
  -3   5  13      739.79      763.02      7.88 o
  -2   5  13     2410.54     2395.25     11.47 o
  -1   5  13       20.69       14.56      2.97 o
   0   5  13       37.95       55.22      3.54 o
   1   5  13      245.47      249.37      4.16 o
   2   5  13      268.90      263.41      5.64 o
   3   5  13       84.10       88.64      5.30 o
   4   5  13       53.92       45.14      5.68 o
  -8   6  13       79.12       63.57      5.38 o
  -7   6  13       15.81       24.53      4.85 o
  -6   6  13       22.96       16.21      3.46 o
  -5   6  13     1579.14     1502.66     11.25 o
  -4   6  13        1.54        6.42      2.40 o
  -3   6  13       49.72       57.36      2.38 o
  -2   6  13      146.36      122.23      3.24 o
  -1   6  13      574.30      563.86      6.15 o
   0   6  13        0.89        1.77      2.91 o
   1   6  13      159.78      193.05      5.25 o
   2   6  13      103.81       98.36      4.36 o
   3   6  13        1.65       -0.45      6.22 o
   4   6  13        8.91        7.14      5.44 o
  -7   7  13       49.38       44.57      5.51 o
  -6   7  13        3.70       10.45      3.50 o
  -5   7  13      121.31      117.92      4.38 o
  -4   7  13      242.71      223.77      5.01 o
  -3   7  13      446.37      428.05      4.74 o
  -2   7  13       16.19       12.31      2.37 o
  -1   7  13       22.48       25.33      2.96 o
   0   7  13      415.72      445.54      7.28 o
   1   7  13      312.29      332.40      5.44 o
   2   7  13       37.62       41.97      5.36 o
   3   7  13       29.03       29.56      6.26 o
  -7   8  13       11.70       20.69      5.18 o
  -6   8  13       14.34       15.98      3.93 o
  -5   8  13      203.33      196.84      5.14 o
  -4   8  13       53.53       48.91      3.50 o
  -3   8  13     1199.41     1195.45      7.24 o
  -2   8  13       51.18       47.57      2.90 o
  -1   8  13       27.19       27.76      3.63 o
   0   8  13      561.51      540.99      7.58 o
   1   8  13      116.23      116.17      4.54 o
   2   8  13       13.91       15.86      5.08 o
   3   8  13        1.28        2.65      5.35 o
  -7   9  13      282.57      327.67      9.18 o
  -6   9  13      582.24      630.81      8.56 o
  -5   9  13      152.00      151.88      5.18 o
  -4   9  13       53.99       54.25      4.05 o
  -3   9  13      268.07      268.11      5.23 o
  -2   9  13       28.16       32.51      3.03 o
  -1   9  13        0.36       -3.38      4.16 o
   0   9  13       49.40       51.09      4.05 o
   1   9  13        5.32       12.22      3.91 o
   2   9  13        0.05        4.19      6.26 o
  -6  10  13       18.77       19.78      4.35 o
  -5  10  13        0.06        2.03      4.11 o
  -4  10  13       68.74       82.27      6.58 o
  -3  10  13       11.69       14.88      4.64 o
  -2  10  13        5.29        7.20      4.42 o
  -1  10  13      199.90      214.17      6.04 o
   0  10  13      469.08      506.35      9.46 o
   1  10  13        8.36       10.81      4.57 o
  -5  11  13        6.47        7.30      5.64 o
  -4  11  13        9.58       -0.59      5.70 o
  -3  11  13      263.45      298.22     10.76 o
  -2  11  13       79.68       75.21      5.72 o
  -1  11  13      378.39      368.04      8.42 o
   0  11  13       97.11      117.81      5.62 o
  -4  12  13      307.57      317.41     10.18 o
  -3  12  13       25.41       22.16      5.37 o
  -2  12  13       21.75       25.22      5.23 o
  -1  12  13       17.25       28.21      5.45 o
  -1 -17  14        0.52       -0.27      5.22 o
   0 -17  14        0.91        0.49      6.27 o
   1 -17  14        0.27       -0.19      6.86 o
   2 -17  14        2.32        2.85      6.71 o
  -3 -16  14      197.31      249.51      7.43 o
  -2 -16  14       71.63       71.95      5.74 o
  -1 -16  14       57.92       69.57      7.05 o
   0 -16  14        9.96        4.39      6.33 o
   1 -16  14       19.59       25.02      5.16 o
   2 -16  14        7.84        7.37      4.55 o
   3 -16  14        5.08        6.35      4.64 o
  -4 -15  14        0.60        0.16      5.49 o
  -3 -15  14      154.61      169.23      6.39 o
  -2 -15  14      165.42      164.07      6.15 o
  -1 -15  14      236.25      243.73     10.42 o
   0 -15  14        0.18        2.35      6.17 o
   1 -15  14       70.83       77.22      5.60 o
   2 -15  14        8.62       11.03      4.82 o
   3 -15  14       13.02       12.04      4.76 o
   4 -15  14        0.34        4.14      4.81 o
  -4 -14  14       30.91       37.67      5.84 o
  -3 -14  14       14.15       26.27      4.63 o
  -2 -14  14       17.32       19.59      5.80 o
  -1 -14  14      159.68      153.51      7.26 o
   0 -14  14       72.54       58.25      6.38 o
   1 -14  14        4.65        3.69      4.50 o
   2 -14  14      111.42      139.14      5.79 o
   3 -14  14        0.00       -0.78      4.10 o
   4 -14  14        1.10       -0.86      4.79 o
  -5 -13  14      104.91      105.47      5.80 o
  -4 -13  14      109.11      110.43      6.46 o
  -3 -13  14        3.03        6.46      4.15 o
  -2 -13  14       70.76       60.09      5.89 o
  -1 -13  14       13.62       13.00      5.26 o
   0 -13  14       43.98       50.17      5.89 o
   1 -13  14       73.68       79.51      4.58 o
   2 -13  14        0.11        1.53      4.39 o
   3 -13  14      127.70      129.38      6.19 o
   4 -13  14        5.70        4.48      4.63 o
   5 -13  14        0.85        1.58      5.08 o
  -5 -12  14       87.44       87.22      5.40 o
  -4 -12  14       46.00       43.94      4.16 o
  -3 -12  14       47.91       39.19      6.05 o
  -2 -12  14      221.01      203.54      5.69 o
  -1 -12  14       36.23       34.67      5.74 o
   0 -12  14     1181.54     1117.64     13.71 o
   1 -12  14      298.63      314.66      6.56 o
   2 -12  14       19.78       23.57      4.40 o
   3 -12  14       29.35       27.26      4.77 o
   4 -12  14       50.89       47.17      5.06 o
   5 -12  14        0.51        0.34      4.93 o
  -6 -11  14        5.69        3.10      4.13 o
  -5 -11  14        8.64        5.82      4.84 o
  -4 -11  14       14.61        6.72      3.57 o
  -3 -11  14       78.38       88.44      6.30 o
  -2 -11  14      209.40      220.91      7.27 o
  -1 -11  14        2.33        2.58      5.40 o
   0 -11  14       20.33       28.01      3.36 o
   1 -11  14       24.87       20.07      3.81 o
   2 -11  14       87.36       81.47      4.73 o
   3 -11  14      141.27      137.93      5.56 o
   4 -11  14      148.41      152.64      5.67 o
   5 -11  14       23.68       13.90      4.89 o
  -6 -10  14      202.51      253.67      6.33 o
  -5 -10  14      359.48      362.97      8.37 o
  -4 -10  14      158.27      156.60      4.87 o
  -3 -10  14      123.08      111.00      4.64 o
  -2 -10  14       20.36       16.82      3.59 o
  -1 -10  14      192.55      191.26      7.40 o
   0 -10  14        4.26        4.50      2.79 o
   1 -10  14        2.35        0.28      3.23 o
   2 -10  14        5.34        6.17      3.78 o
   3 -10  14        4.09        4.61      4.28 o
   4 -10  14       17.45       20.70      4.42 o
   5 -10  14        1.27        2.75      6.27 o
  -7  -9  14      253.89      275.44      8.26 o
  -6  -9  14      116.80      130.41      5.18 o
  -5  -9  14        0.05        2.63      4.02 o
  -4  -9  14      241.31      231.58      7.43 o
  -3  -9  14        1.30        3.49      3.62 o
  -2  -9  14        4.36        2.27      3.52 o
  -1  -9  14     1074.62     1091.27     12.61 o
   0  -9  14        0.36        1.98      2.58 o
   1  -9  14       21.51       19.86      3.14 o
   2  -9  14       93.93       92.03      4.55 o
   3  -9  14        0.00        2.68      5.46 o
   4  -9  14      102.03      115.37      6.91 o
   5  -9  14       10.90        4.11      5.99 o
  -7  -8  14       24.97       25.95      3.88 o
  -6  -8  14      138.19      152.74      4.74 o
  -5  -8  14       85.69       85.92      4.42 o
  -4  -8  14      507.31      506.22      6.48 o
  -3  -8  14     1507.86     1459.66      9.19 o
  -2  -8  14      190.05      171.65      3.83 o
  -1  -8  14     2375.70     2407.80     15.46 o
   0  -8  14       96.10       83.86      6.32 o
   1  -8  14        0.08        0.07      4.46 o
   2  -8  14      223.71      196.53      7.20 o
   3  -8  14       21.20       13.55      5.34 o
   4  -8  14       12.25       11.51      5.62 o
   5  -8  14        6.41        5.35      5.71 o
   6  -8  14        0.29       -0.71      5.75 o
  -7  -7  14        4.71        2.28      3.98 o
  -6  -7  14       21.29       22.96      3.90 o
  -5  -7  14       89.31       95.69      3.77 o
  -4  -7  14      781.99      802.75      6.43 o
  -3  -7  14      124.16       96.58      3.42 o
  -2  -7  14      233.92      229.11      5.99 o
  -1  -7  14      746.16      785.82      7.31 o
   0  -7  14      458.62      436.47      6.05 o
   1  -7  14      214.96      213.09      6.40 o
   2  -7  14        2.89       -0.37      5.06 o
   3  -7  14        3.14        3.99      5.65 o
   4  -7  14       19.65       15.31      5.60 o
   5  -7  14       21.06       16.22      6.06 o
   6  -7  14        0.22       -4.14      6.66 o
  -7  -6  14      286.45      295.59      6.30 o
  -6  -6  14       49.18       60.59      4.29 o
  -5  -6  14     1218.26     1207.15     15.36 o
  -4  -6  14      289.55      295.47      4.11 o
  -3  -6  14      880.83      906.15      9.52 o
  -2  -6  14      114.19      122.43      5.05 o
  -1  -6  14      607.24      604.87      6.86 o
   0  -6  14      496.20      520.51      5.69 o
   1  -6  14       41.45       41.25      4.17 o
   2  -6  14        2.28       -0.21      4.70 o
   3  -6  14        3.48        4.47      5.33 o
   4  -6  14        0.15       -3.86      5.32 o
   5  -6  14      126.12      124.18      7.18 o
   6  -6  14        5.78        3.17      6.30 o
  -8  -5  14        0.10        2.00      5.71 o
  -7  -5  14        0.02        0.22      3.66 o
  -6  -5  14      273.51      262.11      6.29 o
  -5  -5  14       24.43       26.59      3.12 o
  -4  -5  14     1215.56     1162.85     13.57 o
  -3  -5  14      152.05      148.99      4.82 o
  -2  -5  14     1904.01     1888.85     15.26 o
  -1  -5  14      501.60      542.72      5.37 o
   0  -5  14       68.89       69.68      3.26 o
   1  -5  14       49.14       58.84      3.36 o
   2  -5  14       93.11       74.95      5.66 o
   3  -5  14       68.19       61.28      6.46 o
   4  -5  14       17.84       16.59      5.57 o
   5  -5  14      154.10      152.34      8.26 o
   6  -5  14       23.93       28.46      7.38 o
  -8  -4  14      446.62      510.44     11.39 o
  -7  -4  14       32.28       28.09      3.62 o
  -6  -4  14        0.02        2.29      3.14 o
  -5  -4  14       82.46       91.36      3.47 o
  -4  -4  14      252.97      256.41      4.76 o
  -3  -4  14      496.95      449.19     12.44 o
  -2  -4  14     1357.70     1385.77     10.75 o
  -1  -4  14      312.83      325.87      4.40 o
   0  -4  14       63.23       53.48      3.03 o
   1  -4  14       54.02       44.65      2.56 o
   2  -4  14        0.41       -0.71      4.88 o
   3  -4  14        0.90        3.95      3.73 o
   4  -4  14        1.50       -5.86      6.88 o
   5  -4  14        7.74        9.33      7.14 o
  -8  -3  14       10.67       16.24      6.49 o
  -7  -3  14        2.77        2.27      4.47 o
  -6  -3  14       11.27        7.66      2.63 o
  -5  -3  14     1150.13     1110.57     11.38 o
  -4  -3  14      205.81      188.21      5.92 o
  -3  -3  14     1518.31     1455.88     18.76 o
  -2  -3  14      447.30      434.47      5.00 o
  -1  -3  14      131.25      123.49      3.00 o
   0  -3  14      279.32      244.43      3.92 o
   1  -3  14       62.48       59.52      2.36 o
   2  -3  14       51.18       41.13      3.24 o
   3  -3  14       27.86       19.86      7.81 o
   4  -3  14        5.09        0.64      6.36 o
   5  -3  14       33.78       44.45      8.57 o
  -8  -2  14      279.93      318.28      9.57 o
  -7  -2  14      289.00      307.55      7.20 o
  -6  -2  14      228.68      221.02      3.77 o
  -5  -2  14        0.81       -0.03      1.49 o
  -4  -2  14       27.07       19.93      5.12 o
  -3  -2  14      356.03      364.59      6.64 o
  -2  -2  14     2216.49     2234.03     21.77 o
  -1  -2  14      163.38      166.49      3.03 o
   0  -2  14        8.52        9.46      2.57 o
   1  -2  14      112.35      111.37      2.81 o
   2  -2  14        1.21        0.54      3.27 o
   3  -2  14       16.66       11.33      5.70 o
   4  -2  14        2.87       -0.49      6.54 o
   5  -2  14       42.27       52.66      9.27 o
  -8  -1  14      221.31      232.67     10.71 o
  -7  -1  14        6.66        3.16      5.81 o
  -6  -1  14      244.73      254.59      6.69 o
  -5  -1  14      121.79      111.11      3.54 o
  -4  -1  14      387.21      373.76      5.41 o
  -3  -1  14       31.00       31.28      3.28 o
  -2  -1  14       43.05       48.39      2.60 o
  -1  -1  14      244.11      249.21      3.80 o
   0  -1  14       65.75       60.64      2.70 o
   1  -1  14      227.34      212.52      5.52 o
   2  -1  14       16.19       18.58      3.44 o
   3  -1  14        3.79        3.72      4.39 o
   4  -1  14        0.38       -2.80      6.36 o
   5  -1  14        0.76        6.07      7.87 o
  -8   0  14      127.37      117.68      8.81 o
  -7   0  14        2.00        2.08      5.66 o
  -6   0  14      156.70      197.30      7.42 o
  -5   0  14     1706.04     1673.90     16.02 o
  -4   0  14       29.90       17.31      2.88 o
  -3   0  14      103.26      111.13      2.55 o
  -2   0  14      497.55      469.38      4.65 o
  -1   0  14      350.75      375.14      4.53 o
   0   0  14        7.14        5.10      1.67 o
   1   0  14       37.16       31.88      2.79 o
   2   0  14      150.79      134.68      4.72 o
   3   0  14       74.70       80.21      3.97 o
   4   0  14       21.51       14.60      6.40 o
   5   0  14       13.42        7.13      8.28 o
  -8   1  14      422.10      448.76     11.51 o
  -7   1  14        9.18        9.00      6.10 o
  -6   1  14       46.29       51.37      3.34 o
  -5   1  14      608.05      589.42      5.56 o
  -4   1  14       12.94       10.20      2.27 o
  -3   1  14      191.07      191.36      3.49 o
  -2   1  14       70.78       71.07      1.93 o
  -1   1  14       63.76       59.97      2.35 o
   0   1  14        5.39        3.56      3.47 o
   1   1  14       48.97       38.50      2.98 o
   2   1  14        2.31        7.05      2.70 o
   3   1  14      175.81      173.61      5.72 o
   4   1  14      197.15      214.17      7.80 o
   5   1  14        1.28       11.74      6.19 o
  -8   2  14      241.63      245.58      7.29 o
  -7   2  14      753.36      766.73     19.78 o
  -6   2  14      259.96      258.26      4.75 o
  -5   2  14       58.41       67.45      2.51 o
  -4   2  14      410.91      387.77      3.57 o
  -3   2  14       86.10       79.72      3.01 o
  -2   2  14      133.86      142.01      2.71 o
  -1   2  14     1316.64     1236.15     26.74 o
   0   2  14       12.56       12.20      3.09 o
   1   2  14        0.07        1.80      3.01 o
   2   2  14        7.31        9.54      2.89 o
   3   2  14      262.95      268.78      6.36 o
   4   2  14      175.15      173.92      6.92 o
  -8   3  14       11.87       10.27      4.66 o
  -7   3  14      307.35      290.94      6.57 o
  -6   3  14        2.50        4.31      2.94 o
  -5   3  14        9.18       10.73      1.88 o
  -4   3  14      317.26      306.14      3.91 o
  -3   3  14     1100.97     1093.10      7.45 o
  -2   3  14       94.63       93.34      2.48 o
  -1   3  14        2.27        3.35      4.41 o
   0   3  14        3.36        0.49      2.96 o
   1   3  14      720.35      734.53      9.81 o
   2   3  14       44.23       32.73      2.74 o
   3   3  14       63.95       88.68      4.80 o
   4   3  14        0.17        1.47      8.49 o
  -8   4  14       12.36       17.42      4.67 o
  -7   4  14       30.25       23.18      4.41 o
  -6   4  14        1.76        2.09      3.15 o
  -5   4  14       59.58       48.59      3.23 o
  -4   4  14       18.93       17.11      2.74 o
  -3   4  14       14.94       16.05      3.08 o
  -2   4  14       20.44       20.51      2.33 o
  -1   4  14       42.08       44.91      3.86 o
   0   4  14      177.43      192.46      4.49 o
   1   4  14        8.21        8.48      2.90 o
   2   4  14       13.45       13.35      3.97 o
   3   4  14       26.70       21.56      3.94 o
   4   4  14       19.04       12.41      5.38 o
  -8   5  14      173.44      193.60      6.34 o
  -7   5  14      299.46      296.84      7.37 o
  -6   5  14       43.13       45.19      3.57 o
  -5   5  14       49.69       49.83      3.66 o
  -4   5  14       70.06       78.61      3.28 o
  -3   5  14      150.99      149.96      4.37 o
  -2   5  14       76.68       78.44      3.54 o
  -1   5  14      179.71      175.79      5.40 o
   0   5  14       17.74       15.01      3.11 o
   1   5  14       10.25        8.94      2.76 o
   2   5  14       61.96       48.36      4.34 o
   3   5  14       38.31       39.80      6.57 o
  -7   6  14      336.57      342.59      7.23 o
  -6   6  14      332.77      363.45      6.52 o
  -5   6  14       14.39       13.53      3.38 o
  -4   6  14      247.44      235.41      4.43 o
  -3   6  14       79.68       76.76      4.69 o
  -2   6  14        9.32       15.41      2.26 o
  -1   6  14       81.66       77.66      3.64 o
   0   6  14       14.50       13.08      2.97 o
   1   6  14      165.63      149.26      5.12 o
   2   6  14      321.80      330.64      8.37 o
   3   6  14        1.99       -3.52      6.34 o
  -7   7  14        0.02        2.06      5.04 o
  -6   7  14        2.40        7.11      3.81 o
  -5   7  14        9.85       14.57      3.42 o
  -4   7  14       12.38       20.03      2.70 o
  -3   7  14      209.50      179.79      3.50 o
  -2   7  14       51.26       38.92      4.03 o
  -1   7  14       34.14       36.86      3.31 o
   0   7  14      192.52      194.14      6.18 o
   1   7  14        1.03        2.24      3.75 o
   2   7  14        2.79       12.64      4.94 o
  -7   8  14      164.68      167.89      6.77 o
  -6   8  14      162.78      172.47      5.72 o
  -5   8  14      140.36      143.76      5.06 o
  -4   8  14      193.34      189.07      4.96 o
  -3   8  14       24.78       25.81      3.27 o
  -2   8  14        6.67        7.57      3.55 o
  -1   8  14      619.97      667.20      8.30 o
   0   8  14        0.11        0.16      3.45 o
   1   8  14       33.57       39.34      5.21 o
   2   8  14       34.96       36.04      6.47 o
  -6   9  14        0.65        2.67      4.11 o
  -5   9  14      186.89      167.78      5.47 o
  -4   9  14        0.29        1.22      3.81 o
  -3   9  14      395.43      390.96     12.78 o
  -2   9  14       25.98       18.92      3.33 o
  -1   9  14       54.26       49.16      3.96 o
   0   9  14       96.11       90.01      4.50 o
   1   9  14        0.20        6.14      5.05 o
  -5  10  14       13.33       14.63      5.71 o
  -4  10  14        2.25        1.17      5.76 o
  -3  10  14       38.94       33.27      6.08 o
  -2  10  14       25.74       14.32      4.25 o
  -1  10  14       14.27        5.08      3.99 o
   0  10  14        5.11        4.92      3.88 o
  -4  11  14       15.08       17.40      5.32 o
  -3  11  14       11.12       14.35      4.79 o
  -2  11  14        0.80       -2.54      4.92 o
  -1  11  14        9.13        5.42      4.34 o
   0 -17  15       19.55       16.93      6.41 o
   1 -17  15        0.23        4.36      6.02 o
  -2 -16  15       23.10       34.43      5.46 o
  -1 -16  15       11.33       24.14      6.48 o
   0 -16  15        1.01       -3.31      5.99 o
   1 -16  15      116.62      119.02      6.75 o
   2 -16  15        0.22       -1.24      5.71 o
  -3 -15  15       85.70       84.54      5.63 o
  -2 -15  15       38.33       36.70      5.98 o
  -1 -15  15        0.59        3.05      5.48 o
   0 -15  15       21.66       23.87      6.62 o
   1 -15  15      118.91      114.87      6.04 o
   2 -15  15       36.36       33.14      4.90 o
   3 -15  15        7.33       11.00      5.44 o
  -4 -14  15       23.21       19.61      5.52 o
  -3 -14  15      136.02      128.27      5.86 o
  -2 -14  15        0.41       -3.03      5.60 o
  -1 -14  15       70.80       75.39      6.42 o
   0 -14  15       63.89       54.30      6.78 o
   1 -14  15        3.73        4.80      5.10 o
   2 -14  15        4.27       -2.09      4.51 o
   3 -14  15        0.04       -3.44      4.93 o
   4 -14  15       10.97       19.42      6.05 o
  -5 -13  15       13.89       10.73      4.70 o
  -4 -13  15       13.05        9.88      5.39 o
  -3 -13  15      260.65      273.42      8.43 o
  -2 -13  15       47.95       47.49      6.25 o
  -1 -13  15      102.78      105.92      6.59 o
   0 -13  15        0.52        5.09      3.88 o
   1 -13  15      286.32      295.90      6.63 o
   2 -13  15      238.30      226.93      6.38 o
   3 -13  15       52.39       52.02      5.20 o
   4 -13  15       58.28       54.91      5.48 o
  -5 -12  15       21.64       15.30      5.21 o
  -4 -12  15        3.18       -3.49      4.97 o
  -3 -12  15        4.03        4.42      5.07 o
  -2 -12  15       58.88       54.26      5.87 o
  -1 -12  15        3.79       -0.69      4.88 o
   0 -12  15      157.25      160.80      6.94 o
   1 -12  15      118.14      117.47      5.11 o
   2 -12  15      245.38      274.72      6.66 o
   3 -12  15       46.19       46.91      4.93 o
   4 -12  15        1.13        2.43      4.67 o
  -6 -11  15       14.23       16.37      4.48 o
  -5 -11  15      103.02      113.13      6.38 o
  -4 -11  15        3.45        3.63      5.11 o
  -3 -11  15       66.80       73.27      5.98 o
  -2 -11  15      255.91      253.69      8.95 o
  -1 -11  15       47.69       38.88      5.45 o
   0 -11  15        0.96        1.12      3.21 o
   1 -11  15      137.34      127.11      4.80 o
   2 -11  15       23.03       21.64      4.29 o
   3 -11  15        1.66       -0.33      4.33 o
   4 -11  15        1.74        6.39      4.32 o
   5 -11  15       94.37       77.78      7.16 o
  -6 -10  15       10.25       17.66      4.42 o
  -5 -10  15      174.64      187.51      6.25 o
  -4 -10  15     1022.63      974.32     24.39 o
  -3 -10  15       19.76       17.76      4.80 o
  -2 -10  15        6.59       10.23      4.91 o
  -1 -10  15       97.43       93.26      3.48 o
   0 -10  15       17.70       25.59      3.25 o
   1 -10  15        6.10        3.69      3.13 o
   2 -10  15       28.98       26.26      3.93 o
   3 -10  15        2.82        5.76      6.18 o
   4 -10  15      108.62       83.14      7.20 o
   5 -10  15        6.81        6.22      6.56 o
  -6  -9  15        3.62        2.63      3.86 o
  -5  -9  15       16.25       20.00      3.96 o
  -4  -9  15       34.19       41.47      4.65 o
  -3  -9  15       67.94       70.97      3.39 o
  -2  -9  15       24.77       19.83      2.52 o
  -1  -9  15      271.36      244.24     12.89 o
   0  -9  15      199.89      181.72     11.20 o
   1  -9  15       95.63       89.05      7.79 o
   2  -9  15        6.67        6.17      5.17 o
   3  -9  15        0.23        1.90      5.33 o
   4  -9  15        1.62        2.74      5.97 o
   5  -9  15        0.08        2.20      6.09 o
  -7  -8  15        3.03       11.21      3.85 o
  -6  -8  15        1.54        1.46      3.60 o
  -5  -8  15       11.76       16.56      3.89 o
  -4  -8  15        0.43        4.71      3.95 o
  -3  -8  15      202.94      183.61      3.68 o
  -2  -8  15        0.16        2.10      4.15 o
  -1  -8  15      931.93      922.82      8.16 o
   0  -8  15      155.31      157.59      6.06 o
   1  -8  15        0.40        0.63      4.63 o
   2  -8  15        3.82        4.45      4.88 o
   3  -8  15       36.45       31.75      6.20 o
   4  -8  15       36.38       45.11      6.24 o
   5  -8  15        0.47        1.63      5.88 o
  -7  -7  15       18.15       10.10      5.08 o
  -6  -7  15        3.58        6.87      3.83 o
  -5  -7  15        5.18        8.27      3.61 o
  -4  -7  15        0.28        2.23      2.99 o
  -3  -7  15       28.05       28.29      2.32 o
  -2  -7  15       22.07       25.43      4.03 o
  -1  -7  15      745.91      756.10      9.96 o
   0  -7  15      292.62      265.45      4.85 o
   1  -7  15       42.46       35.03      5.94 o
   2  -7  15       33.60       46.19      5.85 o
   3  -7  15      236.22      207.95      7.90 o
   4  -7  15       20.06       18.27      6.01 o
   5  -7  15        3.36        1.31      6.22 o
  -7  -6  15        2.52        1.84      4.90 o
  -6  -6  15      159.07      171.32      5.22 o
  -5  -6  15        4.36       10.77      4.01 o
  -4  -6  15       20.78       16.74      2.72 o
  -3  -6  15      457.59      420.33      7.19 o
  -2  -6  15      566.80      539.89     11.01 o
  -1  -6  15      294.92      313.09      5.21 o
   0  -6  15      116.28      125.48      4.07 o
   1  -6  15        5.38        0.36      4.88 o
   2  -6  15        0.98        0.13      5.32 o
   3  -6  15       45.02       63.97      6.02 o
   4  -6  15       93.95      103.37      7.24 o
   5  -6  15       12.90       10.99      6.49 o
  -7  -5  15       41.92       37.95      5.36 o
  -6  -5  15       45.68       47.49      3.87 o
  -5  -5  15      385.78      379.19      6.69 o
  -4  -5  15       37.57       28.95      2.68 o
  -3  -5  15      259.69      246.82      7.76 o
  -2  -5  15       12.98       19.15      2.18 o
  -1  -5  15      143.06      142.38      3.61 o
   0  -5  15      821.34      795.18      7.05 o
   1  -5  15       54.98       60.63      4.02 o
   2  -5  15       12.77       13.52      5.27 o
   3  -5  15      139.93      121.26      7.79 o
   4  -5  15       40.66       43.86      6.46 o
   5  -5  15        1.60        3.09      5.90 o
  -7  -4  15        9.19        2.39      4.90 o
  -6  -4  15      410.78      395.76      7.35 o
  -5  -4  15      506.76      471.00      7.54 o
  -4  -4  15      613.38      625.63     10.23 o
  -3  -4  15       11.16        7.00      3.34 o
  -2  -4  15      386.10      335.93      3.95 o
  -1  -4  15       33.35       34.21      2.89 o
   0  -4  15      175.47      146.56      4.15 o
   1  -4  15      276.88      288.86      3.98 o
   2  -4  15       24.50       21.40      5.24 o
   3  -4  15        9.85        8.93      6.46 o
   4  -4  15       17.37        7.09      7.13 o
   5  -4  15       14.58       13.35      7.74 o
  -8  -3  15       58.74       64.00      7.07 o
  -7  -3  15       46.59       48.08      5.16 o
  -6  -3  15      232.05      193.92      6.43 o
  -5  -3  15       39.51       28.62      2.72 o
  -4  -3  15       54.70       54.55      5.79 o
  -3  -3  15     1141.04     1110.80      8.12 o
  -2  -3  15       68.89       83.30      2.35 o
  -1  -3  15       33.72       24.10      2.40 o
   0  -3  15      303.40      312.37      4.54 o
   1  -3  15      282.35      285.30      5.47 o
   2  -3  15       74.70       59.62      5.43 o
   3  -3  15        0.06       -1.17      6.56 o
   4  -3  15       55.25       41.72      7.28 o
   5  -3  15       10.96        5.94      7.69 o
  -8  -2  15        0.01       -3.58      6.57 o
  -7  -2  15        4.44        3.48      4.60 o
  -6  -2  15      260.72      280.89      7.35 o
  -5  -2  15      392.23      385.92     12.62 o
  -4  -2  15       16.51       12.61      3.97 o
  -3  -2  15       31.22       35.29      4.36 o
  -2  -2  15     1727.08     1729.44     14.37 o
  -1  -2  15       59.20       69.22      3.10 o
   0  -2  15       45.82       48.11      3.07 o
   1  -2  15      297.44      313.50      6.52 o
   2  -2  15      137.24      154.72      6.46 o
   3  -2  15      178.50      175.85      8.78 o
   4  -2  15        8.95       10.05      6.86 o
   5  -2  15        1.29        2.49      7.68 o
  -8  -1  15       73.79       67.69      7.21 o
  -7  -1  15       61.09       55.20      6.38 o
  -6  -1  15       95.75       93.30      5.51 o
  -5  -1  15      354.33      350.21      9.95 o
  -4  -1  15      290.79      308.73      5.35 o
  -3  -1  15      161.39      164.21      5.30 o
  -2  -1  15       16.52       16.43      2.45 o
  -1  -1  15      252.31      245.90      4.25 o
   0  -1  15      654.87      684.93     12.15 o
   1  -1  15      527.15      513.63      8.14 o
   2  -1  15       30.40       22.13      3.90 o
   3  -1  15        7.11        6.66      3.43 o
   4  -1  15        0.06        3.93      6.98 o
   5  -1  15       22.81       19.98      9.09 o
  -8   0  15       62.16       66.64      7.51 o
  -7   0  15      475.68      470.44     10.75 o
  -6   0  15       25.27       26.41      5.78 o
  -5   0  15      814.33      821.72     15.06 o
  -4   0  15      578.07      570.83      6.91 o
  -3   0  15        4.86        9.76      2.13 o
  -2   0  15      214.36      208.84      4.64 o
  -1   0  15       62.90       68.07      3.17 o
   0   0  15      253.80      246.93      6.51 o
   1   0  15      508.29      555.66      7.68 o
   2   0  15      196.79      195.62      5.28 o
   3   0  15       19.29       18.34      4.91 o
   4   0  15        6.12        8.82      6.31 o
  -8   1  15       12.85        7.10      6.44 o
  -7   1  15      206.65      198.92      8.72 o
  -6   1  15       16.11       18.16      5.48 o
  -5   1  15       12.01        8.75      2.54 o
  -4   1  15      752.98      730.64      6.88 o
  -3   1  15      216.55      210.83      4.88 o
  -2   1  15       72.48       73.70      2.53 o
  -1   1  15       98.50      105.11      2.46 o
   0   1  15      124.06      104.24      3.33 o
   1   1  15       21.76       17.36      3.92 o
   2   1  15       60.80       65.02      4.04 o
   3   1  15        0.03        3.92      4.29 o
   4   1  15       66.07       79.65      6.59 o
  -8   2  15       89.93       98.30      7.57 o
  -7   2  15      237.36      224.47      8.55 o
  -6   2  15       24.19       24.69      5.09 o
  -5   2  15        8.83        8.63      2.26 o
  -4   2  15        5.61        9.71      2.63 o
  -3   2  15      324.38      308.38      4.70 o
  -2   2  15       99.12      119.53      2.66 o
  -1   2  15       36.69       35.88      3.72 o
   0   2  15       95.29       99.56      4.64 o
   1   2  15       16.79       17.99      3.32 o
   2   2  15      123.45      146.02      5.47 o
   3   2  15        3.39        3.81      4.16 o
   4   2  15        0.00        3.74      7.87 o
  -7   3  15       24.60       28.96      5.09 o
  -6   3  15       17.64       28.23      4.12 o
  -5   3  15      132.92      140.64      4.33 o
  -4   3  15       14.29        7.70      2.84 o
  -3   3  15      135.27      136.64      3.68 o
  -2   3  15     1501.66     1516.61     16.46 o
  -1   3  15     1396.27     1487.75     15.29 o
   0   3  15        3.48        1.89      3.19 o
   1   3  15       18.00       14.57      3.27 o
   2   3  15       13.72       16.30      4.17 o
   3   3  15       32.73       30.49      4.60 o
  -7   4  15       96.82      108.21      5.45 o
  -6   4  15       53.29       55.56      3.76 o
  -5   4  15      411.83      460.42      6.38 o
  -4   4  15       56.43       65.43      3.64 o
  -3   4  15      946.41      923.29     11.52 o
  -2   4  15       25.53       22.09      4.82 o
  -1   4  15        3.34        6.73      3.60 o
   0   4  15       14.66       11.37      3.32 o
   1   4  15       23.48       37.38      3.44 o
   2   4  15       11.84        9.56      4.20 o
   3   4  15        6.17       10.14      7.28 o
  -7   5  15       23.99       25.38      4.78 o
  -6   5  15       51.73       51.57      3.80 o
  -5   5  15      114.12       96.81      4.05 o
  -4   5  15      129.24      119.62      3.49 o
  -3   5  15      734.53      702.54     10.98 o
  -2   5  15        0.82        0.86      4.04 o
  -1   5  15      338.88      342.76      8.40 o
   0   5  15      203.53      195.20      4.76 o
   1   5  15      259.52      259.68      6.03 o
   2   5  15       23.67       25.17      4.14 o
   3   5  15       68.23       77.89      7.41 o
  -7   6  15       24.33       28.90      4.94 o
  -6   6  15       36.89       40.78      3.87 o
  -5   6  15       38.69       41.19      3.58 o
  -4   6  15       24.14       17.33      3.15 o
  -3   6  15       27.31       30.12      3.44 o
  -2   6  15       32.29       32.33      3.30 o
  -1   6  15       12.18        8.32      3.58 o
   0   6  15       58.97       47.02      3.36 o
   1   6  15       10.35       11.97      4.04 o
   2   6  15       17.17       13.17      5.00 o
  -6   7  15        3.95        8.40      3.97 o
  -5   7  15       33.40       44.12      3.99 o
  -4   7  15       13.91       16.04      3.36 o
  -3   7  15       66.05       62.33      3.41 o
  -2   7  15      192.96      198.05      4.85 o
  -1   7  15        6.54        5.54      3.16 o
   0   7  15        3.74        3.01      3.75 o
   1   7  15        6.87        7.96      4.73 o
   2   7  15       26.21       25.13      6.52 o
  -6   8  15      475.07      573.53      9.33 o
  -5   8  15      842.66      927.67     16.32 o
  -4   8  15      212.22      201.29      5.45 o
  -3   8  15        6.60        5.43      3.32 o
  -2   8  15       87.69       75.53      6.13 o
  -1   8  15        2.45        2.65      4.02 o
   0   8  15       11.20        2.86      3.96 o
   1   8  15        4.41        9.60      5.13 o
  -5   9  15       61.42       81.59      5.48 o
  -4   9  15      213.72      224.78      8.32 o
  -3   9  15      232.81      261.45     11.66 o
  -2   9  15        0.39       -4.00      4.18 o
  -1   9  15        0.05       -1.71      5.05 o
   0   9  15       73.80       93.75      5.85 o
  -4  10  15        0.84        0.18      5.33 o
  -3  10  15       22.76       19.13      8.26 o
  -2  10  15        6.62        2.82      4.61 o
  -1  10  15        5.80        2.35      5.14 o
  -1 -16  16      252.81      296.85      9.62 o
   0 -16  16       36.90       36.96      6.69 o
   1 -16  16        4.43       -0.43      8.49 o
  -2 -15  16        1.65       -0.13      5.92 o
  -1 -15  16        3.51       -0.86      6.11 o
   0 -15  16        6.06        7.73      6.11 o
   1 -15  16       28.54       41.00      8.17 o
   2 -15  16       36.34       35.00      6.47 o
  -3 -14  16       69.66       72.38      5.48 o
  -2 -14  16      160.19      155.74      7.26 o
  -1 -14  16       24.07       31.47      6.02 o
   0 -14  16       15.38       14.35      5.96 o
   1 -14  16       68.99       57.47      7.84 o
   2 -14  16        4.72        5.56      5.97 o
   3 -14  16       33.22       41.51      7.34 o
  -4 -13  16       11.36       11.86      5.71 o
  -3 -13  16        8.34       15.26      5.90 o
  -2 -13  16        5.82       11.24      5.16 o
  -1 -13  16       10.76        7.30      5.44 o
   0 -13  16        3.60        3.51      5.90 o
   1 -13  16       94.02       75.33      6.64 o
   2 -13  16       67.35       76.25      6.84 o
   3 -13  16       18.97       21.43      6.39 o
  -5 -12  16       11.48       12.79      5.41 o
  -4 -12  16        0.51       -0.88      5.14 o
  -3 -12  16      142.72      136.08      7.05 o
  -2 -12  16      135.79      145.58      6.79 o
  -1 -12  16       19.56       18.93      5.53 o
   0 -12  16        2.43       -4.66      6.59 o
   1 -12  16       94.07      104.98      7.08 o
   2 -12  16      101.83      101.08      7.07 o
   3 -12  16       26.06       28.73      6.87 o
   4 -12  16        0.00        4.04      6.03 o
  -5 -11  16      281.84      311.50      8.52 o
  -4 -11  16       58.96       76.87      6.17 o
  -3 -11  16        0.04        4.13      5.37 o
  -2 -11  16        0.20       -0.63      5.04 o
  -1 -11  16        0.87        3.21      5.08 o
   0 -11  16        2.55        5.69      5.16 o
   1 -11  16       64.85       67.33      6.11 o
   2 -11  16        0.44       -0.65      6.04 o
   3 -11  16        3.44        1.93      6.49 o
   4 -11  16       47.38       46.75      6.21 o
  -6 -10  16       13.20       18.04      4.39 o
  -5 -10  16      148.63      145.56      5.98 o
  -4 -10  16      313.18      344.98      8.47 o
  -3 -10  16      950.27      950.30     14.73 o
  -2 -10  16      385.30      384.80      8.72 o
  -1 -10  16      157.29      166.93      8.96 o
   0 -10  16        3.72        5.45      4.70 o
   1 -10  16      398.64      418.04      9.10 o
   2 -10  16       54.37       48.20      6.68 o
   3 -10  16        0.49        1.44      5.96 o
   4 -10  16      289.66      236.85      9.37 o
  -6  -9  16       16.62       17.47      3.91 o
  -5  -9  16        4.42        3.89      3.92 o
  -4  -9  16       70.00       72.48      4.75 o
  -3  -9  16        6.78       11.33      4.76 o
  -2  -9  16      124.71      106.10      6.06 o
  -1  -9  16       15.65       14.60      4.33 o
   0  -9  16        5.06       10.42      5.02 o
   1  -9  16      753.51      810.13     11.51 o
   2  -9  16       87.83       79.79      6.69 o
   3  -9  16       50.86       39.17      6.62 o
   4  -9  16       86.00       61.48      7.18 o
  -6  -8  16        9.42        3.44      3.70 o
  -5  -8  16       31.30       35.48      3.97 o
  -4  -8  16      130.31      136.05      5.40 o
  -3  -8  16      406.97      406.34      7.34 o
  -2  -8  16      153.22      142.76      5.58 o
  -1  -8  16      181.95      156.00      6.01 o
   0  -8  16        1.23        3.95      4.72 o
   1  -8  16      394.49      419.23      9.88 o
   2  -8  16       52.84       63.15      5.89 o
   3  -8  16      141.28      126.78      7.24 o
   4  -8  16       14.74       14.27      6.46 o
  -6  -7  16      464.58      501.72      6.93 o
  -5  -7  16       94.06       87.56      4.34 o
  -4  -7  16      171.13      174.73      5.17 o
  -3  -7  16      221.03      215.08      5.99 o
  -2  -7  16       55.33       58.39      5.87 o
  -1  -7  16      122.63      115.98      3.83 o
   0  -7  16       16.05       17.44      3.68 o
   1  -7  16        0.01        3.25      4.92 o
   2  -7  16      159.84      164.73      7.36 o
   3  -7  16        1.96        1.40      5.56 o
   4  -7  16        0.07       -2.08      6.43 o
  -7  -6  16       34.68       36.43      5.64 o
  -6  -6  16      109.24      103.13      5.91 o
  -5  -6  16      143.92      151.66      5.81 o
  -4  -6  16       21.56       30.05      3.78 o
  -3  -6  16       52.10       50.88      6.15 o
  -2  -6  16        7.77       13.48      3.59 o
  -1  -6  16      987.27      990.83      8.79 o
   0  -6  16       67.34       77.58      3.79 o
   1  -6  16       81.68       90.01      5.84 o
   2  -6  16       23.85       21.11      5.49 o
   3  -6  16       24.50       25.05      6.23 o
   4  -6  16        0.04       -1.74      5.94 o
  -7  -5  16      621.94      692.19     10.88 o
  -6  -5  16      102.86      102.45      6.13 o
  -5  -5  16        5.37        4.32      3.26 o
  -4  -5  16       44.73       51.85      3.78 o
  -3  -5  16       58.07       55.25      5.13 o
  -2  -5  16        3.94        4.62      1.94 o
  -1  -5  16      633.63      612.31      6.03 o
   0  -5  16      458.40      453.33      6.02 o
   1  -5  16        0.35       -0.95      4.08 o
   2  -5  16      108.58      102.84      6.31 o
   3  -5  16       21.32       16.43      5.91 o
   4  -5  16       32.56       25.58      7.89 o
  -7  -4  16       26.85       20.61      5.46 o
  -6  -4  16       34.35       35.36      5.12 o
  -5  -4  16       41.01       38.53      3.30 o
  -4  -4  16       66.00       59.32      6.31 o
  -3  -4  16      634.32      626.06      9.22 o
  -2  -4  16       20.74       16.82      1.99 o
  -1  -4  16      327.75      345.41      4.83 o
   0  -4  16     1007.95      996.47      6.96 o
   1  -4  16       53.65       52.21      4.67 o
   2  -4  16       16.24       11.76      5.15 o
   3  -4  16      123.53      141.06     11.97 o
   4  -4  16        3.93        3.24      7.61 o
  -7  -3  16       18.19       18.68      5.06 o
  -6  -3  16       81.25       81.13      5.74 o
  -5  -3  16       49.19       54.22      6.18 o
  -4  -3  16      149.55      140.72      5.56 o
  -3  -3  16        8.49        5.08      4.25 o
  -2  -3  16        4.98        2.14      1.83 o
  -1  -3  16      337.07      298.29      4.11 o
   0  -3  16      155.52      158.67      4.17 o
   1  -3  16       63.89       64.79      5.93 o
   2  -3  16       20.35       23.43      5.53 o
   3  -3  16       17.53       14.57      6.53 o
   4  -3  16        0.19       -4.08      6.77 o
  -7  -2  16       40.64       49.05      5.36 o
  -6  -2  16       71.68       75.04      5.48 o
  -5  -2  16      557.30      594.16     10.70 o
  -4  -2  16      276.84      262.50      6.57 o
  -3  -2  16       46.45       37.96      4.67 o
  -2  -2  16        5.08        4.26      2.23 o
  -1  -2  16        0.10       -0.17      2.76 o
   0  -2  16      193.74      203.46      4.00 o
   1  -2  16      193.08      213.52      8.91 o
   2  -2  16        0.63        3.21      4.98 o
   3  -2  16        0.44       -2.08      6.80 o
   4  -2  16       16.22       10.80      7.06 o
  -7  -1  16      153.96      167.48      8.02 o
  -6  -1  16       11.68        5.51      4.77 o
  -5  -1  16      151.41      170.29      7.30 o
  -4  -1  16      417.18      424.52      7.58 o
  -3  -1  16      316.87      287.55      6.58 o
  -2  -1  16        1.85        1.14      2.59 o
  -1  -1  16      100.61       84.75      3.32 o
   0  -1  16       31.43       29.23      3.86 o
   1  -1  16       35.48       52.12      4.59 o
   2  -1  16        0.60        1.04      3.84 o
   3  -1  16       34.35       34.48      5.22 o
   4  -1  16       12.53        9.24      7.35 o
  -7   0  16        9.82       13.92      6.14 o
  -6   0  16        0.56        1.51      5.93 o
  -5   0  16       89.96       76.76      7.73 o
  -4   0  16      111.40      127.05      7.10 o
  -3   0  16     1835.44     1853.82     31.03 o
  -2   0  16      212.44      228.57      6.61 o
  -1   0  16       92.67       67.60      3.69 o
   0   0  16        0.04        4.98      3.23 o
   1   0  16      185.28      211.72      6.18 o
   2   0  16        7.83       11.66      3.81 o
   3   0  16        0.01        3.13      4.99 o
   4   0  16       70.25       93.04      8.31 o
  -7   1  16       60.11       49.69      6.94 o
  -6   1  16     1347.79     1323.87     20.48 o
  -5   1  16      138.30      149.72     13.42 o
  -4   1  16       49.56       44.31      4.61 o
  -3   1  16       68.52       74.04      4.39 o
  -2   1  16        3.46        1.55      3.69 o
  -1   1  16       83.46      100.02      5.18 o
   0   1  16       14.50       13.51      4.08 o
   1   1  16       13.00       18.54      3.95 o
   2   1  16        0.26        2.43      3.51 o
   3   1  16       28.86       32.93      5.08 o
  -7   2  16        1.23       -1.89      5.67 o
  -6   2  16      296.22      330.62      9.62 o
  -5   2  16     1275.44     1193.49     26.52 o
  -4   2  16      438.84      449.88      8.89 o
  -3   2  16       36.93       24.65      2.58 o
  -2   2  16      222.69      221.27     10.25 o
  -1   2  16      298.52      298.12      6.70 o
   0   2  16        7.43        9.13      3.97 o
   1   2  16      115.95      118.29      4.78 o
   2   2  16      110.05      111.80      5.28 o
   3   2  16       46.13       40.37      4.78 o
  -7   3  16       70.30       51.75      5.97 o
  -6   3  16       97.04      116.46      6.18 o
  -5   3  16       53.17       64.17      3.75 o
  -4   3  16       63.31       76.45      3.95 o
  -3   3  16       48.82       38.46      3.43 o
  -2   3  16      105.87      100.10      4.04 o
  -1   3  16       27.63       43.56      5.41 o
   0   3  16        5.64        9.70      4.02 o
   1   3  16        7.96        7.82      3.27 o
   2   3  16        0.91        0.05      4.22 o
   3   3  16       21.00       18.79      7.33 o
  -7   4  16        5.36        9.76      5.31 o
  -6   4  16       71.72       68.08      5.84 o
  -5   4  16      316.99      296.55      7.89 o
  -4   4  16      244.59      260.13      5.18 o
  -3   4  16       66.30       56.00      3.86 o
  -2   4  16       81.81       76.86      4.13 o
  -1   4  16        9.65        2.41      4.84 o
   0   4  16       29.48       37.11      3.66 o
   1   4  16       62.60       79.31      4.98 o
   2   4  16        7.69        6.98      4.43 o
  -6   5  16      465.35      488.88      9.55 o
  -5   5  16        2.15        5.19      3.71 o
  -4   5  16       28.04       21.98      3.32 o
  -3   5  16      183.29      163.96      4.67 o
  -2   5  16        4.21        9.76      4.78 o
  -1   5  16      342.81      307.66      6.27 o
   0   5  16       46.65       45.14      3.76 o
   1   5  16       56.11       62.72      4.88 o
   2   5  16        0.03        0.46      5.38 o
  -6   6  16       94.33      101.37      6.30 o
  -5   6  16       50.38       57.93      4.74 o
  -4   6  16       53.02       57.18      4.57 o
  -3   6  16       90.74       96.88      5.01 o
  -2   6  16        5.20        2.90      4.26 o
  -1   6  16       22.98       22.15      3.94 o
   0   6  16        9.43        4.87      4.23 o
   1   6  16        4.46        7.64      4.45 o
  -6   7  16        0.20        2.21      5.38 o
  -5   7  16       24.30       34.92      4.75 o
  -4   7  16       47.89       54.80      4.61 o
  -3   7  16      158.53      161.44      5.07 o
  -2   7  16      123.47      123.66      5.59 o
  -1   7  16       37.10       38.32      4.94 o
   0   7  16       13.73       17.11      4.11 o
   1   7  16        0.76       -0.55      5.24 o
  -5   8  16       17.50       24.25      4.47 o
  -4   8  16       51.82       62.41      5.72 o
  -3   8  16       10.73        7.24      4.73 o
  -2   8  16       24.52       21.60      5.93 o
  -1   8  16      105.79      102.55      8.67 o
   0   8  16       22.06       12.03      6.08 o
  -4   9  16        2.47        2.87      5.97 o
  -3   9  16        1.21        2.37      6.41 o
  -2   9  16       12.58        2.11      5.33 o
  -1 -15  17        0.10       -3.14      6.44 o
   0 -15  17       27.68       31.74      6.33 o
   1 -15  17        7.99        4.39      8.35 o
  -3 -14  17        2.02        0.97      5.70 o
  -2 -14  17        8.50        7.70      6.17 o
  -1 -14  17       41.81       38.98      6.38 o
   0 -14  17       35.30       35.61      8.32 o
   1 -14  17       73.25       92.40      6.98 o
   2 -14  17        6.42       10.20      6.20 o
  -3 -13  17       23.25       22.50      6.14 o
  -2 -13  17        0.01       -3.74      5.53 o
  -1 -13  17       27.50       23.08      5.68 o
   0 -13  17        8.76        8.14      6.88 o
   1 -13  17        0.20       -1.05      5.58 o
   2 -13  17        1.10        1.47      6.27 o
  -4 -12  17       85.48       92.74      6.41 o
  -3 -12  17        0.92        5.13      5.64 o
  -2 -12  17       40.56       32.85      5.87 o
  -1 -12  17       11.50       12.79      5.88 o
   0 -12  17        4.36        1.16      7.42 o
   1 -12  17        9.68        9.38      5.46 o
   2 -12  17       53.10       59.88      6.82 o
   3 -12  17      115.27      110.34      8.05 o
  -5 -11  17       19.12       17.57      4.93 o
  -4 -11  17       31.08       32.95      5.65 o
  -3 -11  17      203.16      188.52      7.70 o
  -2 -11  17      263.90      263.83      8.28 o
  -1 -11  17        0.88       -0.39      7.16 o
   0 -11  17      107.39      110.35      9.64 o
   1 -11  17        0.23        0.69      5.50 o
   2 -11  17        3.66        7.26      6.03 o
   3 -11  17        1.28        5.79      6.46 o
  -5 -10  17       34.49       36.20      4.92 o
  -4 -10  17        5.34        6.29      5.35 o
  -3 -10  17       14.91       21.20      5.82 o
  -2 -10  17       11.36       15.59      5.15 o
  -1 -10  17       80.60       78.46      8.38 o
   0 -10  17       66.68       63.42      5.71 o
   1 -10  17      351.55      343.62      8.89 o
   2 -10  17       40.32       33.40      6.32 o
   3 -10  17       37.70       45.84      7.08 o
  -5  -9  17       30.44       28.49      4.22 o
  -4  -9  17      155.95      150.68      5.95 o
  -3  -9  17        0.12        1.64      4.38 o
  -2  -9  17       28.85       20.60      7.51 o
  -1  -9  17      114.57      113.62      5.49 o
   0  -9  17      156.60      146.08      6.44 o
   1  -9  17      204.67      244.54      7.96 o
   2  -9  17      201.88      218.35      8.27 o
   3  -9  17        0.12        6.80      6.46 o
   4  -9  17       94.62      112.58      8.06 o
  -6  -8  17       30.48       28.04      4.76 o
  -5  -8  17      208.12      209.69      5.75 o
  -4  -8  17      131.05      119.90      5.88 o
  -3  -8  17        2.44        0.47      4.19 o
  -2  -8  17        0.86        0.51      5.36 o
  -1  -8  17       21.74       29.00      4.02 o
   0  -8  17        9.77       12.31      5.09 o
   1  -8  17      242.74      233.28      7.63 o
   2  -8  17        3.35        2.20      5.71 o
   3  -8  17        2.53        3.45      5.83 o
   4  -8  17       10.34       12.69      7.06 o
  -6  -7  17      137.20      149.52      6.16 o
  -5  -7  17        6.95        4.65      3.62 o
  -4  -7  17      122.97      116.82      4.85 o
  -3  -7  17       14.70       21.66      5.59 o
  -2  -7  17        4.04        2.99      5.18 o
  -1  -7  17       29.77       27.41      3.79 o
   0  -7  17       62.99       62.62      4.95 o
   1  -7  17        0.10       -4.70      5.26 o
   2  -7  17       15.49       13.77      5.68 o
   3  -7  17       16.91       13.78      5.97 o
   4  -7  17        3.35       -1.48      6.47 o
  -6  -6  17        0.63        1.66      5.37 o
  -5  -6  17       26.19       20.58      5.03 o
  -4  -6  17      244.08      262.85      7.28 o
  -3  -6  17      345.94      332.02      9.11 o
  -2  -6  17       53.46       51.75      5.94 o
  -1  -6  17       44.67       52.48      3.65 o
   0  -6  17      186.35      180.39      5.77 o
   1  -6  17      102.89      102.99      6.48 o
   2  -6  17        1.41        1.71      5.59 o
   3  -6  17        0.22        2.38      6.26 o
   4  -6  17        0.01       -3.43      6.75 o
  -6  -5  17      263.76      276.17      8.12 o
  -5  -5  17       10.36        2.32      5.22 o
  -4  -5  17       15.69        8.83      4.97 o
  -3  -5  17      160.70      130.97      5.96 o
  -2  -5  17       21.78       21.96      2.61 o
  -1  -5  17       92.73       76.75      3.84 o
   0  -5  17       40.44       49.42      4.13 o
   1  -5  17       79.93       85.12      5.47 o
   2  -5  17        2.05        2.27      5.61 o
   3  -5  17        1.94        1.35      5.84 o
   4  -5  17        9.79        9.72      6.25 o
  -7  -4  17       42.89       48.55      6.01 o
  -6  -4  17       24.32       27.89      5.38 o
  -5  -4  17       40.26       34.07      6.45 o
  -4  -4  17       95.19       94.15      6.82 o
  -3  -4  17      246.95      237.87      6.94 o
  -2  -4  17       25.16       20.80      2.72 o
  -1  -4  17      125.65      117.16      3.67 o
   0  -4  17      315.54      334.38      7.82 o
   1  -4  17       11.90       13.91      4.57 o
   2  -4  17        0.06        1.77      5.58 o
   3  -4  17       36.24       49.36     10.24 o
   4  -4  17        5.21        4.13      8.06 o
  -7  -3  17       56.01       67.28      6.19 o
  -6  -3  17       11.95       11.20      5.20 o
  -5  -3  17      275.08      270.18      8.53 o
  -4  -3  17        9.80        9.41      5.96 o
  -3  -3  17      175.63      142.17      6.44 o
  -2  -3  17      100.28       93.87      3.27 o
  -1  -3  17      156.78      136.70      4.05 o
   0  -3  17      210.84      200.26      5.76 o
   1  -3  17       15.80       11.23      5.63 o
   2  -3  17       69.10       83.92      7.16 o
   3  -3  17      252.32      254.54     14.49 o
   4  -3  17        6.21        1.06      7.62 o
  -7  -2  17      546.74      602.93     10.46 o
  -6  -2  17       47.64       48.99      5.45 o
  -5  -2  17        3.59        8.52      5.46 o
  -4  -2  17      151.40      148.35      7.43 o
  -3  -2  17      357.22      393.38      9.70 o
  -2  -2  17        1.58       -0.91      2.70 o
  -1  -2  17       17.49       12.21      4.73 o
   0  -2  17       99.28      112.03      5.48 o
   1  -2  17       13.96       20.22      5.15 o
   2  -2  17      145.31      139.82      6.19 o
   3  -2  17      162.09      169.67      9.58 o
  -7  -1  17      408.22      434.78     11.26 o
  -6  -1  17       39.27       33.35      6.13 o
  -5  -1  17      313.23      285.48      8.69 o
  -4  -1  17       33.01       29.08      6.14 o
  -3  -1  17      239.34      239.84      8.43 o
  -2  -1  17       21.85       21.91      3.91 o
  -1  -1  17       36.36       49.37      5.79 o
   0  -1  17       33.47       33.53      4.50 o
   1  -1  17       13.23       21.89      4.22 o
   2  -1  17       14.26       23.13      4.07 o
   3  -1  17       26.33       43.26      5.77 o
  -7   0  17        0.21       -2.47      6.00 o
  -6   0  17       19.88       19.40      6.34 o
  -5   0  17       51.02       56.85      7.88 o
  -4   0  17        4.58        0.60      7.28 o
  -3   0  17       38.70       38.42      5.47 o
  -2   0  17      854.37      826.89     13.44 o
  -1   0  17       17.04        6.29      4.74 o
   0   0  17       33.15       22.51      4.66 o
   1   0  17       20.27       18.30      4.10 o
   2   0  17       20.44       11.21      5.38 o
   3   0  17        0.70        6.68      5.18 o
  -7   1  17       59.45       64.28      7.27 o
  -6   1  17      352.13      350.04     10.12 o
  -5   1  17      160.60      167.12     17.65 o
  -4   1  17       40.76       39.68      4.92 o
  -3   1  17       43.72       40.76      4.91 o
  -2   1  17       58.30       62.79      5.76 o
  -1   1  17        0.39        7.56      4.50 o
   0   1  17       27.65       24.84      4.48 o
   1   1  17        0.56        0.11      3.79 o
   2   1  17       20.40       25.13      5.46 o
   3   1  17        0.61        0.85      6.31 o
  -7   2  17       11.78        9.52      6.18 o
  -6   2  17       17.26       10.21      6.20 o
  -5   2  17        0.41        4.62      4.25 o
  -4   2  17      405.62      442.71      8.54 o
  -3   2  17        1.02        0.78      4.72 o
  -2   2  17       10.75       11.46      5.73 o
  -1   2  17     1591.52     1676.62     20.80 o
   0   2  17       88.07       96.89      5.02 o
   1   2  17      145.02      142.86      6.64 o
   2   2  17        0.23        0.30      4.91 o
  -6   3  17       21.23       30.74      6.55 o
  -5   3  17        8.84       11.29      4.43 o
  -4   3  17       23.83       25.21      7.18 o
  -3   3  17        9.42        9.71      4.57 o
  -2   3  17       20.29       11.77      5.02 o
  -1   3  17       20.87       29.40      4.60 o
   0   3  17      198.33      212.26      5.94 o
   1   3  17      124.44      156.80      7.07 o
   2   3  17       19.14       12.01      4.66 o
  -6   4  17       20.54       20.11      5.65 o
  -5   4  17        6.63        0.71      4.12 o
  -4   4  17       78.00       65.79      9.89 o
  -3   4  17       13.09       12.52      4.37 o
  -2   4  17      123.29       99.28      5.83 o
  -1   4  17      141.32      151.94      5.62 o
   0   4  17       35.82       40.31      4.44 o
   1   4  17      134.52      140.94      5.97 o
  -6   5  17       55.23       74.91      6.35 o
  -5   5  17        5.76        6.22      4.64 o
  -4   5  17      310.84      311.11      7.77 o
  -3   5  17       80.27       74.96      5.45 o
  -2   5  17      179.24      211.03      7.10 o
  -1   5  17      216.53      207.55      6.09 o
   0   5  17        0.03        1.84      4.20 o
   1   5  17       46.37       50.92      5.13 o
  -5   6  17       25.85       37.41      4.86 o
  -4   6  17       15.06       18.01      4.39 o
  -3   6  17       20.32       19.73      4.46 o
  -2   6  17      339.25      309.51      8.16 o
  -1   6  17        2.28        4.61      4.82 o
   0   6  17       23.81       10.86      5.31 o
  -4   7  17       94.75       96.65      5.23 o
  -3   7  17      169.57      168.24      7.95 o
  -2   7  17        6.64        7.27      4.99 o
  -1   7  17        6.14        2.57      7.29 o
  -1 -14  18       29.74       26.99      6.72 o
   0 -14  18       22.20       18.81      7.13 o
  -2 -13  18       59.23       69.48      8.81 o
  -1 -13  18       43.22       37.22      8.14 o
   0 -13  18        6.46        3.65      7.22 o
   1 -13  18        3.89        1.59      5.81 o
  -3 -12  18      144.07      154.35      7.85 o
  -2 -12  18        5.61       14.24      6.13 o
  -1 -12  18       85.31       89.32      9.43 o
   0 -12  18       71.45       68.09      6.05 o
   1 -12  18       11.48        0.32      5.75 o
   2 -12  18       15.62       13.07      6.30 o
  -4 -11  18       56.33       75.46      6.02 o
  -3 -11  18       57.86       60.99      6.47 o
  -2 -11  18      331.98      402.51     13.00 o
  -1 -11  18      101.03      103.63      8.76 o
   0 -11  18       59.60       54.16      5.70 o
   1 -11  18        0.00       -1.73      5.47 o
   2 -11  18        4.78        0.85      6.24 o
  -4 -10  18       14.97       25.47      5.27 o
  -3 -10  18      315.09      310.74      8.78 o
  -2 -10  18        9.29       10.77      7.03 o
  -1 -10  18       14.08       15.53      7.97 o
   0 -10  18        3.96        3.58      5.92 o
   1 -10  18       13.90       15.17      5.76 o
   2 -10  18       13.73       15.18      5.63 o
   3 -10  18       52.11       78.98      9.65 o
  -5  -9  18        0.22       -2.02      5.28 o
  -4  -9  18       80.59       70.72      5.09 o
  -3  -9  18      190.15      182.47      6.25 o
  -2  -9  18       19.31       25.50      7.17 o
  -1  -9  18       54.18       51.60      7.26 o
   0  -9  18        2.66        1.19      4.98 o
   1  -9  18       45.21       38.34      5.96 o
   2  -9  18        0.55        0.60      5.82 o
   3  -9  18       48.05       46.65      6.89 o
  -5  -8  18      169.14      189.84      7.28 o
  -4  -8  18      808.29      839.54      9.57 o
  -3  -8  18       44.45       52.21      6.65 o
  -2  -8  18      153.08      163.35      7.73 o
  -1  -8  18        1.86       10.69      5.53 o
   0  -8  18      216.03      242.62      7.39 o
   1  -8  18       30.10       22.56      5.91 o
   2  -8  18        9.65       10.56      5.80 o
   3  -8  18       31.81       33.34      6.42 o
  -6  -7  18      119.83      117.39      6.06 o
  -5  -7  18       39.23       43.48      5.62 o
  -4  -7  18      103.09      119.24      6.51 o
  -3  -7  18      382.55      400.85      9.68 o
  -2  -7  18        3.85        7.28      5.14 o
  -1  -7  18       86.51       77.20      5.35 o
   0  -7  18      131.83      137.18      5.73 o
   1  -7  18       70.77       61.76      6.46 o
   2  -7  18        0.08       -7.41      6.25 o
   3  -7  18        1.28       -4.41      6.39 o
  -6  -6  18      176.67      204.80      6.76 o
  -5  -6  18      287.92      284.51     14.71 o
  -4  -6  18      147.98      125.76      6.23 o
  -3  -6  18       20.11       23.28      5.04 o
  -2  -6  18       54.17       54.71      6.02 o
  -1  -6  18      129.98      117.62      5.09 o
   0  -6  18        0.28        1.71      4.27 o
   1  -6  18      234.07      246.65     10.37 o
   2  -6  18       25.91       26.59      6.15 o
   3  -6  18        6.63       -0.65      6.38 o
  -6  -5  18      169.47      161.26      7.32 o
  -5  -5  18      295.87      311.93      9.47 o
  -4  -5  18       26.03       21.87      5.11 o
  -3  -5  18        0.34       -3.78      4.78 o
  -2  -5  18       49.95       48.96      5.54 o
  -1  -5  18        0.04        3.12      3.95 o
   0  -5  18        0.33        0.99      4.36 o
   1  -5  18      424.92      416.88     11.24 o
   2  -5  18      244.19      255.13      8.45 o
   3  -5  18        0.10       -0.48      7.07 o
  -6  -4  18       87.15       94.53      6.44 o
  -5  -4  18       20.92       26.53      6.46 o
  -4  -4  18      117.46      114.70      6.40 o
  -3  -4  18        2.98        0.86      4.77 o
  -2  -4  18      255.32      278.00      7.53 o
  -1  -4  18      376.69      397.74      7.20 o
   0  -4  18       24.22       23.29      4.84 o
   1  -4  18      113.88      115.26      5.80 o
   2  -4  18      170.53      183.92      8.05 o
   3  -4  18        5.46        2.04      6.18 o
  -6  -3  18       67.62       63.41      6.50 o
  -5  -3  18       30.53       33.69      6.15 o
  -4  -3  18      128.16      129.84      7.75 o
  -3  -3  18      230.69      232.67      8.54 o
  -2  -3  18        0.24        0.23      5.09 o
  -1  -3  18      111.42      106.60      4.56 o
   0  -3  18        2.17        1.36      3.84 o
   1  -3  18        2.41        3.48      5.99 o
   2  -3  18       10.20       19.03      6.10 o
   3  -3  18        4.78        8.74      7.39 o
  -6  -2  18       60.68       47.28      6.05 o
  -5  -2  18       31.90       23.55      6.04 o
  -4  -2  18       21.82       28.02      6.16 o
  -3  -2  18        1.02       -1.37      4.86 o
  -2  -2  18        1.55       -1.44      4.60 o
  -1  -2  18       38.76       40.41      5.39 o
   0  -2  18       43.67       43.74      5.67 o
   1  -2  18        0.50        1.44      4.65 o
   2  -2  18       75.90       68.48      4.99 o
   3  -2  18       13.56       11.71      7.11 o
  -6  -1  18      261.69      287.77     10.06 o
  -5  -1  18        8.96       14.11      7.67 o
  -4  -1  18      142.10      146.96      7.61 o
  -3  -1  18       17.69       14.78      5.51 o
  -2  -1  18       42.54       66.55      6.13 o
  -1  -1  18      452.36      468.44      8.44 o
   0  -1  18      129.59      120.79      5.81 o
   1  -1  18        7.85        7.57      4.38 o
   2  -1  18        0.16        1.60      5.48 o
  -6   0  18        0.12        3.21      6.37 o
  -5   0  18      137.80      149.86     10.03 o
  -4   0  18      350.28      365.06     12.76 o
  -3   0  18      557.40      556.52     10.08 o
  -2   0  18      372.81      393.41      8.03 o
  -1   0  18       55.20       59.03      5.23 o
   0   0  18       75.07       67.74      5.00 o
   1   0  18        0.46        0.43      4.41 o
   2   0  18       33.74       32.54      5.86 o
  -6   1  18        7.04       13.11      5.99 o
  -5   1  18        3.77        3.98      7.46 o
  -4   1  18      303.17      304.22      7.84 o
  -3   1  18       92.64       88.41      6.02 o
  -2   1  18       20.05       14.60      4.75 o
  -1   1  18        1.66        3.85      4.73 o
   0   1  18        4.14        6.88      4.40 o
   1   1  18       16.74       20.52      5.62 o
   2   1  18       32.32       30.79      5.97 o
  -6   2  18        4.55        0.99      5.95 o
  -5   2  18       49.62       41.49      6.74 o
  -4   2  18        0.44        3.10      7.03 o
  -3   2  18       83.61       78.07      5.98 o
  -2   2  18        1.68        1.54      5.23 o
  -1   2  18        2.29       21.61      4.77 o
   0   2  18        4.53        7.09      4.29 o
   1   2  18        0.20        1.30      5.22 o
  -5   3  18        4.44       -4.42      4.78 o
  -4   3  18       91.71       92.64      8.78 o
  -3   3  18        0.48        0.56      4.99 o
  -2   3  18       22.24       14.49      5.16 o
  -1   3  18        0.10        2.27      4.42 o
   0   3  18       23.74       18.76      5.78 o
   1   3  18        2.58        3.17      5.58 o
  -5   4  18      383.53      389.03      8.62 o
  -4   4  18      267.95      262.71     11.32 o
  -3   4  18      125.97      137.77      6.44 o
  -2   4  18       14.99       11.41      5.01 o
  -1   4  18        2.19        6.39      4.38 o
   0   4  18       30.81       30.63      5.86 o
  -4   5  18      251.19      288.91      8.82 o
  -3   5  18       41.18       50.66      8.06 o
  -2   5  18        4.46        7.09      5.28 o
  -1   5  18       16.29       29.41      6.11 o
  -3   6  18        4.78        1.31      7.16 o
  -2   6  18       12.21       10.62      5.15 o
  -2 -12  19       11.18       15.07      7.51 o
  -1 -12  19        0.41        4.43      8.41 o
   0 -12  19       41.92       38.97      8.37 o
   1 -12  19        0.31        6.30      8.67 o
  -3 -11  19       11.30       14.04      5.64 o
  -2 -11  19       12.68       19.68      8.30 o
  -1 -11  19        0.01       -0.10      7.12 o
   0 -11  19        1.25       -2.66      7.76 o
   1 -11  19        3.39        2.19      5.38 o
  -4 -10  19       38.46       41.69      8.15 o
  -3 -10  19        1.26        6.62      9.60 o
  -2 -10  19       14.87        5.11      7.07 o
  -1 -10  19        2.70        4.77      7.37 o
   0 -10  19       11.40       14.09      7.34 o
   1 -10  19        2.97        1.03      5.46 o
   2 -10  19        4.18        5.89      5.80 o
  -4  -9  19       64.14       68.01      7.62 o
  -3  -9  19       16.87       17.96      5.76 o
  -2  -9  19       58.80       65.82      8.98 o
  -1  -9  19        4.01        1.51      7.49 o
   0  -9  19       60.98       72.38      8.50 o
   1  -9  19        9.38        5.10      5.63 o
   2  -9  19       37.58       32.92      6.70 o
  -4  -8  19        2.19        1.74      5.65 o
  -3  -8  19       34.49       31.14      6.67 o
  -2  -8  19        1.24        6.39      6.00 o
  -1  -8  19       70.80       98.27     11.03 o
   0  -8  19       34.23       47.56      8.66 o
   1  -8  19       59.87       76.96      6.64 o
   2  -8  19       24.33       15.27      6.09 o
  -5  -7  19        5.98       -0.78      5.54 o
  -4  -7  19       48.94       41.25      5.94 o
  -3  -7  19        3.53        2.96      5.32 o
  -2  -7  19       13.45       20.39      5.71 o
  -1  -7  19       38.61       31.71      6.68 o
   0  -7  19       24.86       29.40      5.13 o
   1  -7  19       21.40       17.50      5.64 o
   2  -7  19       25.74       25.33      6.39 o
  -5  -6  19      167.38      172.69      7.28 o
  -4  -6  19       89.03       91.03      6.70 o
  -3  -6  19       88.06       84.87      5.97 o
  -2  -6  19       56.34       47.22      6.43 o
  -1  -6  19       55.38       61.96      6.94 o
   0  -6  19        2.68       -1.37      4.19 o
   1  -6  19       27.89       19.13      6.13 o
   2  -6  19       31.88       39.92      6.78 o
  -5  -5  19      142.93      132.27      7.75 o
  -4  -5  19        0.74        1.89      5.37 o
  -3  -5  19       15.66        9.78      5.33 o
  -2  -5  19      218.38      228.13      7.25 o
  -1  -5  19      340.30      330.86      9.23 o
   0  -5  19        0.18        1.39      4.20 o
   1  -5  19       29.28       35.44      5.18 o
   2  -5  19       81.96       90.90      7.19 o
  -5  -4  19        8.36       13.67      6.34 o
  -4  -4  19       33.19       29.71      5.48 o
  -3  -4  19      132.67      151.92      6.72 o
  -2  -4  19       23.46       20.97      4.84 o
  -1  -4  19       10.03       11.93      4.86 o
   0  -4  19      126.46      139.70      9.63 o
   1  -4  19      133.89      145.81      6.38 o
   2  -4  19       88.40      111.50      8.93 o
  -5  -3  19      339.60      339.14     11.83 o
  -4  -3  19      100.96      110.43      6.51 o
  -3  -3  19        0.26       -4.89      5.20 o
  -2  -3  19        3.41        4.79      5.23 o
  -1  -3  19       98.72      102.23      6.13 o
   0  -3  19        1.28        1.97      3.95 o
   1  -3  19        8.30        9.21      5.35 o
   2  -3  19        5.35        7.41      5.78 o
  -5  -2  19      392.39      411.73     10.96 o
  -4  -2  19        2.28       -3.17      5.91 o
  -3  -2  19      110.85       92.31      5.71 o
  -2  -2  19       23.94       24.11      5.08 o
  -1  -2  19      145.64      130.06      7.16 o
   0  -2  19        0.84       -1.08      4.82 o
   1  -2  19        6.40        3.23      4.81 o
   2  -2  19        8.34       12.48      5.96 o
  -5  -1  19      178.54      203.49     11.12 o
  -4  -1  19       54.09       56.45      8.26 o
  -3  -1  19      263.28      249.41      8.76 o
  -2  -1  19        3.92       -0.21      4.64 o
  -1  -1  19      163.82      207.41      6.84 o
   0  -1  19      121.15      115.33      6.07 o
   1  -1  19        0.07       -0.94      4.56 o
  -5   0  19        3.87        0.55      7.01 o
  -4   0  19        3.71       10.06      8.35 o
  -3   0  19      174.39      169.54      7.27 o
  -2   0  19       18.54       26.21      5.06 o
  -1   0  19       42.38       50.99      5.39 o
   0   0  19       27.77       30.80      5.18 o
   1   0  19       30.24       31.31      6.18 o
  -5   1  19        9.82        2.68      7.55 o
  -4   1  19       82.85       93.42      8.63 o
  -3   1  19       63.24       60.44      6.10 o
  -2   1  19      296.01      323.53      8.95 o
  -1   1  19      133.95      143.06      6.11 o
   0   1  19      111.71      119.00      5.87 o
   1   1  19       75.75       74.88      6.64 o
  -5   2  19        1.04       -3.27      6.41 o
  -4   2  19       33.33       14.00      7.63 o
  -3   2  19       83.90      101.29      6.48 o
  -2   2  19        8.17        5.93      4.76 o
  -1   2  19        0.85       -1.88      4.74 o
   0   2  19       26.39       25.13      6.02 o
  -4   3  19      101.64      111.65      9.48 o
  -3   3  19        5.04        4.51      7.58 o
  -2   3  19        0.65       -2.78      4.78 o
  -1   3  19        5.96        0.60      4.52 o
  -3   4  19        2.42        3.56      7.54 o
  -2   4  19       94.15      109.52      6.65 o
  -2 -10  20      156.64      172.64     11.03 o
  -1 -10  20        3.27        8.80      7.68 o
   0 -10  20        4.91        2.92      8.05 o
  -3  -9  20       20.41       24.00      6.77 o
  -2  -9  20        9.20       18.29      7.97 o
  -1  -9  20       23.61       30.03      8.08 o
   0  -9  20       20.36       18.52      8.56 o
  -3  -8  20      103.11      129.03      6.74 o
  -2  -8  20      183.35      196.32      8.23 o
  -1  -8  20       11.31       10.71      6.18 o
   0  -8  20       66.22       65.22      8.56 o
   1  -8  20        9.99        5.52      8.13 o
  -4  -7  20       64.09       65.23      6.04 o
  -3  -7  20      127.37      114.53      6.46 o
[truncated: 2,650 more chars]
